# Supplementary material for: The BET inhibitor JQ1 selectively impairs tumour response to hypoxia and downregulates CA9 and angiogenesis in triple negative breast cancer
Source: Oncogene. 2016 Jun 13;36(1):122–32. doi: 10.1038/onc.2016.184 (PMC5061082; doi:10.1038/onc.2016.184)
Supplement: Supplementary Table 1 [file onc2016184x3.xlsx]

## Sheet: Supplementary Table 1
Hypoxia Signature	Angiogenesis	Glycolysis	Cell Cycle	PPP	TCA	PYR	OXPHOS
ACOT7	ANGPTL4	AKR1A1	CDK2	FBP1	CS	ME3	NDUFC2-KCTD14
ADM	RBPJ	ADH1A	CDK4	PRPS1L1	DLAT	ACOT12	COX17
AK3L1	NOTCH4	ADH1B	CDK6	ALDOA	DLD	LDHAL6A	TCIRG1
ALDOA	JAM3	ADH1C	CDK7	ALDOB	DLST	DLAT	ATP5H
ANKRD37	EMCN	ADH4	CDKN1A	RPIA	FH	DLD	ATP5L
ANLN	CRHR2	ADH5	CDKN1B	ALDOC	IDH1	LDHD	UQCR11
BNIP3	E2F8	ADH6	STAG1	G6PD	IDH2	ALDH2	COX6B2
C20orf20	COL4A2	GALM	CDKN1C	PGLS	IDH3A	ALDH1B1	NDUFA11
CA9	VEZF1	ADH7	CDKN2A	GPI	IDH3B	ALDH9A1	ATP6V1G3
CDKN3	PRKD2	LDHAL6A	CDKN2B	DERA	IDH3G	ALDH3A2	COX4I1
CHCHD2	LEMD3	DLAT	CDKN2C	PFKL	MDH1	FH	COX5B
CORO1C	LOC100911280	DLD	CDKN2D	PFKM	MDH2	GLO1	COX6A1
CTSL2	PIK3R6	ENO1	ANAPC10	PFKP	ACLY	HAGH	COX6A2
DDIT4	MAPK14	ENO2	MAD2L2	PGD	ACO1	ACACA	COX6B1
ENO1	CTNNB1	ENO3	STAG2	PGM1	OGDH	ACACB	COX6C
ESRP1	APOLD1	ALDH2	PTTG2	PGM2	ACO2	ACAT1	COX7A1
GAPDH	ANPEP	ALDH3A1	GADD45G	PRPS1	PC	ACAT2	COX7A2
GPI	SERPINA3C	ALDH1B1	DBF4	PRPS2	PCK1	LDHA	COX7B
HIG2	KDR	ALDH1A3	YWHAQ	RPE	PCK2	LDHB	COX7C
HK2	NRARP	FBP1	CHEK1	RBKS	PDHA1	LDHC	COX8A
KIF20A	JUN	ALDH3B1	CHEK2	TALDO1	PDHA2	MDH1	COX10
KIF4A	ITGB1	ALDH3B2	CREBBP	TKT	PDHB	MDH2	COX11
LDHA	MIR23B	ALDH9A1	GADD45A	RPEL1	OGDHL	ME1	COX15
LRRC42	MIR27B	ALDH3A2	E2F1	TKTL1	SDHA	ME2	CYC1
MAD2L2	MIR27A	ALDOA	E2F2	TKTL2	SDHB	ALDH7A1	ATP6V0E2
MAP7D1	CXCR2	ALDOB	E2F3	FBP2	SDHC	PC	COX7B2
MCTS1	E2F7	ALDOC	E2F4	RGN	SDHD	PCK1	ATP6V0A2
MIF	CCL24	G6PC	E2F5	H6PD	SUCLG2	PCK2	ATP6V0D2
MRPL13	GNA13	GAPDH	EP300		SUCLG1	PDHA1	ATP6V1C2
MRPL15	XBP1	GAPDHS	ORC6		SUCLA2	PDHA2	PPA2
MRPS17	HYAL1	GCK	ORC3			PDHB	UQCRQ
NDRG1	PLXND1	GPI	CDC26			PKLR	UQCR10
NP	HOXB3	HK1	ABL1			PKM	COX8C
P4HA1	LOXL2	HK2	ANAPC13			ACSS2	NDUFS7
PFKP	NFATC4	HK3	SMC1B			HAGHL	UQCRHL
PGAM1	HDAC9	LDHA	SFN			ACSS1	ATP6
PGK1	RORA	LDHB	GSK3B			LDHAL6B	ATP8
PSMA7	GDF2	LDHC	ANAPC2			GRHPR	COX1
PSRC1	SAT1	PGAM4	ANAPC4			ACYP1	COX2
SEC61G	FGF8	ALDH7A1	HDAC1			ACYP2	COX3
SHCBP1	EIF2AK3	PCK1	HDAC2				CYTB
SLC16A1	APOH	PCK2	MAD2L1				ND1
SLC25A32	ITGAV	PDHA1	SMAD2				ND2
SLC2A1	SFRP2	PDHA2	SMAD3				ND3
TPI1	ENG	PDHB	SMAD4				ND4
TUBA1B	EPAS1	PFKL	MCM2				ND4L
TUBA1C	WARS	PFKM	MCM3				ND5
TUBB6	GATA6	PFKP	MCM4				ND6
UTP11L	GATA4	PGAM1	MCM5				NDUFA1
VEGFA	GATA2	PGAM2	MCM6				NDUFA2
YKT6	TAL1	PGK1	MCM7				NDUFA3
	FN1	PGK2	MDM2				NDUFA4
	FLT1	PGM1	MYC				NDUFA5
	FGFR2	PKLR	GADD45B				NDUFA6
	FGF9	PKM	ATM				NDUFA7
	FGF2	PGM2	WEE2				NDUFA8
	FGF18	ACSS2	ORC1				NDUFA9
	FGF10	G6PC2	ORC2				NDUFA10
	FGF1	BPGM	ORC4				NDUFAB1
	MTDH	TPI1	ORC5				NDUFB1
	RTN4	HKDC1	PCNA				NDUFB2
	TEK	ADPGK	FZR1				NDUFB3
	PRKD1	ACSS1	ANAPC5				NDUFB4
	F3	FBP2	ANAPC7				NDUFB5
	CASP8	LDHAL6B	ANAPC11				NDUFB6
	ETS1	G6PC3	PLK1				NDUFB7
	TNMD	MINPP1	ATR				NDUFB8
	ARHGAP24		PRKDC				NDUFB9
	EPHB1		RAD21				NDUFB10
	EGR3		RB1				NDUFC1
	EGF		RBL1				NDUFC2
	B4GALT1		RBL2				NDUFS1
	EDNRA		CCND1				NDUFS2
	EDN1		ANAPC1				NDUFS3
	PTEN		SKP1				NDUFV1
	RASIP1		SKP2				NDUFS4
	LOC100911597		BUB1				NDUFS5
	FZD5		BUB1B				NDUFS6
	SRPK2		TFDP1				NDUFS8
	EGLN1		TFDP2				NDUFV2
	GPLD1		TGFB1				NDUFV3
	SERPINF1		TGFB2				ATP12A
	TNFRSF12A		TGFB3				ATP4A
	PKNOX1		TP53				ATP4B
	PML		TTK				ATP5A1
	STK4		WEE1				ATP5B
	SRPX2		YWHAB				ATP6V0A4
	NFATC3		YWHAE				ATP5C1
	THBS2		YWHAG				NDUFA13
	SEMA3E		YWHAH				ATP5D
	SEMA5A		YWHAZ				ATP6V1D
	PLCD3		ZBTB17				ATP5E
	AGGF1		SMC1A				ATP5F1
	SIRT1		CDC7				ATP5G1
	LOC367975		CDC45				ATP6V1H
	DDAH1		MAD1L1				ATP5G2
	COL18A1		CUL1				ATP5G3
	CXCL12		CCNB3				ATP5I
	CCL2		CDC14B				ATP5J
	CCL11		CDC14A				ATP6V1A
	TBX1		CDC23				ATP6V1B1
	SCG2		CDC16				ATP6V1B2
	MEIS1		CCNA2				ATP6V0C
	LEF1		CCNA1				ATP6V1C1
	CXCL10		CCNB1				ATP6V1E1
	ACVR1		CCND2				ATP6V0B
	PRKCB		CCND3				ATP6V1G2
	PRKCA		CCNE1				ATP6V0A1
	FLT4		CCNH				ATP6AP1
	PGF		PKMYT1				ATP5O
	PTK2B		SMC3				NDUFB11
	UBP1		CCNB2				PPA1
	THBS4		CCNE2				NDUFA12
	IL1B		BUB3				NDUFA4L2
	IL1A		PTTG1				SDHA
	POFUT1		ESPL1				SDHB
	IL18		CDK1				SDHC
	IL15		CDC6				SDHD
	HOXB13		CDC20				LHPP
	CYP1B1		CDC25A				UQCRB
	CTSH		CDC25B				UQCRC1
	MAP2K5		CDC25C				UQCRC2
	RAMP2		CDC27				UQCRFS1
	RAMP1		RBX1				UQCRH
	CLIC4						COX4I2
	PTPRM						ATP6V0E1
	CYR61						ATP6V1E2
	NOTCH3						ATP6V0D1
	CMA1						COX7A2L
	GREM1						ATP6V1F
	FGFR1						COX5A
	CHRNA7						ATP6V1G1
	BMPER						ATP5J2
	NRXN1
	HOXA7
	GPR56
	EPHA1
	SEMA4A
	TGFBR2
	EFNB2
	MAP3K7
	BAI2
	SOX18
	EMP2
	SPI1
	TBX20
	DICER1
	HIPK2
	LRP5
	CAMP
	SP100
	TDGF1
	CCL12
	HS6ST1
	SRF
	LRG1
	LGALS3
	SLIT2
	MMRN2
	GTF2I
	RRAS
	WNT7B
	ROBO4
	RUNX1
	CAV1
	CALCRL
	HOXA5
	ACKR3
	C6
	C5
	C3
	BTG1
	BRCA1
	BMP4
	EPGN
	NOX1
	CCR5
	CCR3
	BAX
	C3AR1
	TCF21
	ENPP2
	WNT5A
	PPP3R1
	PDCD10
	IL17F
	TBX4
	MED1
	VHL
	UTS2
	MMP14
	LECT1
	NTRK1
	CX3CR1
	CIB1
	OPTC
	DLL4
	BAI3
	ANGPT1
	HSPA4
	ITGB3
	SPHK1
	NR4A1
	IHH
	TGFBI
	GPR124
	ANG
	PDCL3
	PDCD6
	VEGFA
	HDAC7
	HDAC5
	WNT7A
	CCL5
	SULF1
	CSPG4
	ERAP1
	HHEX
	FASLG
	THY1
	TGFBR1
	EGFL7
	TGFA
	TBXA2R
	ALOX12
	TSPAN12
	SHC1
	AHR
	AGT
	ROCK1
	ADRB2
	ADRA2B
	ADORA2B
	ADM
	ADD1
	ADAM15
	OVOL2
	ACVRL1
	EFNA1
	ECM1
	PTGS2
	HTATIP2
	HSPB1
	EREG
	PROK2
	HPSE
	S1PR1
	ISL1
	PDE3B
	ROBO1
	HIF1A
	LOC100911324
	PROK1
	CCR2
	CHI3L1
	LIF
	ACE
	CD36
	FIGF
	TNFRSF1A
	ENPEP
	PNPLA6
	HAND2
	HAND1
	OTULIN
	NODAL
	ANXA2
	KRIT1
	PTPRB
	C1GALT1
	ANGPTL3
	THBS1
	MYH9
	EPHA2
	KLF5
	KLF4
	MFGE8
	NRP2
	MEOX2
	LOC100912697
	HEY1
	COL4A1
	STAB1
	LEPR
	RNH1
	CTGF
	ATP5B
	MMP9
	MMP2
	RHOB
	PRL7D1
	HOXA3
	COL4A3
	FGF16
	ROCK2
	CDC42
	CCBE1
	PARVA
	ESM1
	UTS2R
	RAPGEF3
	GBX2
	ANGPT2
	PTK2
	PTGIS
	ANGPT4
	FOXO4
	PLCG1
	PLCD1
	PLAU
	FOXC2
	PITX2
	PF4
	SASH1
	DAB2IP
	PDGFRB
	PDGFRA
	PDGFA
	TIE1
	BAK1
	SERPINE1
	NRCAM
	NRP1
	SYK
	STAT1
	HRG
	VEGFC
	SPARC
	RBM15
	PRCP
	ITGB1BP1
	ADM2
	VEGFB
	CYSLTR2
	CYSLTR1
	CDH13
	ADAM8
	RGCC
	SHH
	ELK3
	EPHB2
	EPHB3
	ITGB2
	SETD2
	VASH2
	VASH1
	PRKX
	AMOT
	EPHB4
	NR2E1
	JMJD6
	SOX17
	AQP1
	ANXA3
	AIMP1
	CXCR4
	MCAM
	CX3CL1
	WASF2
	NOTCH1
	NOS3
	NF1
	CXCR3
	NCL
	MAPK7
	GJA5
	ZC3H12A
	MIR27B
	MIR27A
	MIR24-1
	MIR23B
	MIR23A
	MIR329
	MIR24-2
	ID1
	HMOX1
	PPP1R16B
	HGF
	CD34
	GPX1
	GPI
	MIR23A
	MIR24-2
	TMEM100
	FZD8
