# Supplementary material for: The BET inhibitor JQ1 selectively impairs tumour response to hypoxia and downregulates CA9 and angiogenesis in triple negative breast cancer
Source: Oncogene. 2016 Jun 13;36(1):122–32. doi: 10.1038/onc.2016.184 (PMC5061082; doi:10.1038/onc.2016.184)
Supplement: Supplementary Table 2 [file onc2016184x4.xlsx]

## Sheet: Supplementary Table 2
Comparison:	231_UT_N_x_H
								231	MDA-MB-231
Enrichment in phenotype:	231_UT_H							MCF7	MCF-7
								UT	untreated
NAME	SIZE	ES	NES	NOM p-val	FDR q-val	FWER p-val		JQ1	JQ1-treated
HYPOXIA	47	-0.791392	-2.68139	0	0	0		N	Normoxia
GLYCOLYSIS	66	-0.593121	-2.07708	0	0	0		H	Hypoxia
PPP	27	-0.633665	-1.98876	0	0.000225	0.001
ANGIOGENESIS	355	-0.390777	-1.52953	0	0.021945	0.112
OXPHOS	112	-0.391481	-1.43358	0.003	0.0443709	0.258
TCA	30	-0.43737	-1.37389	0.0644512	0.0626785	0.396
PYR	39	-0.365896	-1.20264	0.188566	0.176775	0.818
CELL CYCLE	114	-0.297387	-1.09114	0.259	0.31023	0.975
Comparison:	231_H_UT_x_JQ1
Enrichment in phenotype:	231_H_UT
NAME	SIZE	ES	NES	NOM p-val	FDR q-val	FWER p-val
CELL CYCLE	114	0.637524	3.6479	0	0	0
HYPOXIA	47	0.523328	2.54144	0	0	0
OXPHOS	112	0.34878	1.95742	0	0.00373333	0.012
TCA	30	0.389955	1.72477	0.0246517	0.017185	0.087
PPP	27	0.371089	1.60308	0.0380022	0.0335101	0.19
ANGIOGENESIS	355	0.255874	1.60036	0	0.0301801	0.2
PYR	39	0.294054	1.38779	0.110881	0.0987664	0.577
GLYCOLYSIS	66	0.22395	1.16147	0.281633	0.265242	0.957
Comparison:	231_JQ1_N_x_H
Enrichment in phenotype:	231_JQ1_N
NAME	SIZE	ES	NES	NOM p-val	FDR q-val	FWER p-val
CELL CYCLE	114	0.407201	2.16024	0	0.000888889	0.001
TCA	30	0.4789	2.01955	0	0.00208889	0.005
OXPHOS	112	0.36983	1.98022	0	0.00168889	0.006
PYR	39	0.356446	1.59932	0.0164779	0.0359048	0.159
ANGIOGENESIS	355	0.161931	0.958119	0.62	0.736912	0.999
GLYCOLYSIS	66	0.175081	0.862734	0.682	0.783535	1
PPP	27	0.190835	0.787948	0.740314	0.786739	1
Enrichment in phenotype:	231_JQ1_H
NAME	SIZE	ES	NES	NOM p-val	FDR q-val	FWER p-val
HYPOXIA	47	-0.298183	-2.49384	0	0	0
Comparison:	231_N_UT_x_JQ1
Enrichment in phenotype:	231_UN_N
NAME	SIZE	ES	NES	NOM p-val	FDR q-val	FWER p-val
CELL CYCLE	114	0.748307	2.46312	0	0	0
HYPOXIA	47	0.38691	1.11196	0.306789	0.394933	0.926
ANGIOGENESIS	355	0.302038	1.08629	0.260104	0.334376	0.951
Enrichment in phenotype:	231_JQ1_N
NAME	SIZE	ES	NES	NOM p-val	FDR q-val	FWER p-val
PYR	39	-0.426877	-1.37778	0.0614754	0.237234	0.173
TCA	30	-0.37624	-1.15844	0.270463	0.447553	0.424
PPP	27	-0.366684	-1.13452	0.268707	0.366463	0.451
GLYCOLYSIS	66	-0.315943	-1.12592	0.206731	0.302936	0.463
OXPHOS	112	-0.222549	-0.886669	0.757764	0.652589	0.806
