# Supplementary material for: The BET inhibitor JQ1 selectively impairs tumour response to hypoxia and downregulates CA9 and angiogenesis in triple negative breast cancer
Source: Oncogene. 2016 Jun 13;36(1):122–32. doi: 10.1038/onc.2016.184 (PMC5061082; doi:10.1038/onc.2016.184)
Supplement: Supplementary Table 3 [file onc2016184x5.xlsx]

## Sheet: Supplementary Table 3
Comparison:	MCF7_UT_N_x_H
								231	MDA-MB-231
Enrichment in phenotype:	MCF7_UT_N							MCF7	MCF-7
								UT	untreated
NAME	SIZE	ES	NES	NOM p-val	FDR q-val	FWER p-val		JQ1	JQ1-treated
TCA	30	0.44199	1.94141	0	0.00574713	0.004		N	Normoxia
OXPHOS	112	0.309978	NaN	NaN	1	0		H	Hypoxia
Enrichment in phenotype:	MCF7_UT_H
NAME	SIZE	ES	NES	NOM p-val	FDR q-val	FWER p-val
HYPOXIA	47	-0.832101	-2.63013	0	0	0
GLYCOLYSIS	66	-0.68363	-2.23636	0	0	0
PPP	27	-0.722497	-2.09937	0	0	0
ANGIOGENESIS	355	-0.377264	-1.37658	0	0.0767781	0.432
CELL CYCLE	114	-0.29994	-1.03938	0.432323	0.479812	0.988
PYR	39	-0.307108	-0.953694	0.558824	0.581717	1
Comparison:	MCF7_H_UT_x_JQ1
Enrichment in phenotype:	MCF7_UT_H
NAME	SIZE	ES	NES	NOM p-val	FDR q-val	FWER p-val
CELL CYCLE	114	0.599639	1.87517	0	0.001	0.001
HYPOXIA	47	0.424906	1.22049	0.186127	0.661819	0.794
ANGIOGENESIS	355	0.36654	1.2091	0.0431294	0.475838	0.823
GLYCOLYSIS	66	0.35047	1.03197	0.43736	0.693967	0.995
OXPHOS	112	0.333193	1.02586	0.43983	0.594283	0.996
PPP	27	0.316829	0.811559	0.760049	0.897896	1
Enrichment in phenotype:	MCF7_JQ1_H
NAME	SIZE	ES	NES	NOM p-val	FDR q-val	FWER p-val
TCA	30	-0.5655	-1.97095	0	0.000849257	0.001
PYR	39	-0.37083	-1.38287	0.0337838	0.0813163	0.105
Comparison:	MCF7_JQ1_N_x_H
Enrichment in phenotype:	MCF7_JQ1_N
NAME	SIZE	ES	NES	NOM p-val	FDR q-val	FWER p-val
OXPHOS	112	0.424042	1.70209	0	0.0100915	0.017
TCA	30	0.38083	1.14316	0.270349	0.250974	0.533
Enrichment in phenotype:	MCF7_JQ1_H
NAME	SIZE	ES	NES	NOM p-val	FDR q-val	FWER p-val
HYPOXIA	47	-0.824709	-2.38609	0	0	0
GLYCOLYSIS	66	-0.74562	-2.28659	0	0	0
PPP	27	-0.764885	-2.0162	0	0	0
ANGIOGENESIS	355	-0.407486	-1.51108	0.00218341	0.0422609	0.179
CELL CYCLE	114	-0.393516	-1.30958	0.0797941	0.147417	0.568
PYR	39	-0.464363	-1.2904	0.141593	0.140439	0.602
Comparison:	MCF7_N_UT_x_JQ1
Enrichment in phenotype:	MCF7_UT_N
NAME	SIZE	ES	NES	NOM p-val	FDR q-val	FWER p-val
CELL CYCLE	114	0.629815	2.15628	0	0	0
OXPHOS	112	0.313641	1.07431	0.32069	0.67376	0.883
HYPOXIA	47	0.343733	1.0172	0.401869	0.640778	0.945
ANGIOGENESIS	355	0.254548	0.989472	0.487062	0.571151	0.962
Enrichment in phenotype:	MCF7_JQ1_N
NAME	SIZE	ES	NES	NOM p-val	FDR q-val	FWER p-val
TCA	30	-0.525333	-1.48279	0.0576923	0.102893	0.112
PPP	27	-0.477299	-1.33718	0.115854	0.173582	0.324
PYR	39	-0.330679	-0.996848	0.428571	0.623596	0.907
GLYCOLYSIS	66	-0.28691	-0.946193	0.578588	0.561788	0.945
