# Supplementary material for: The BET inhibitor JQ1 selectively impairs tumour response to hypoxia and downregulates CA9 and angiogenesis in triple negative breast cancer
Source: Oncogene. 2016 Jun 13;36(1):122–32. doi: 10.1038/onc.2016.184 (PMC5061082; doi:10.1038/onc.2016.184)
Supplement: Supplementary Table 4 [file onc2016184x6.xlsx]

## Sheet: Supplementary Table 4
Gene name	Forward primer	Reverse primer
CA9	CTTGGAAGAAATCGCTGAGG	TGGAAGTAGCGGCTGAAGTC
CXCR7	CTCATCGATGCCTCCAGAGT	GGCAGATCATTTGGTGCTCT
TMEM45A	TGCGGTCAAGTCTCATTCTG	GGGGGATACAGGACAAATCC
LOX	TATACATAAGGCAGCCGTGAA	GAGACAGTTGTGGTTTGGG
VEGF A	TGCCCGCTGCTGTCTAAT	TCTCCGCTCTGAGCAAGG
MYC	ACGTCTCCACACATCAGCAC	CGCCTCTTGACATTCTCCTC
AK4	AATGATGTCCGAGTTGGAGAA	TGGGCTTGTCCTAATGTCCT
NDRG1	CTGGACATCACCCCCAACT	CCGCCTAGCAGGAGACCT
TWIST	AGCTACGCCTTCTCGGTCT	CCTTCTCTGGAAACAATGACATC
EPO	CCCTGCCAGACTTCTACGG	TCCCAGACACCAAAGTTAATTTCTA
PFKFB4	GTGTTTGTTGACTTCTGCCTGT	AGGGACTGCCTATGGGTTCT
HIF 1A	GATAGCAAGACTTTCCTCAGTCG	TGGCTCATATCCCATCAATTC
HIF 2A	CATCATGCGACTGGCAAT	GCTTCGGACTCGTTTTCAGA
PFKFB3	CTCTCCTCCCACCTGGACTT	GGTCACACTTCTGCCATCAA
LDH A	GTCCTTGGGGAACATGGAG	TTCAGAGAGACACCAGCAACA
BNIP3	GAATTTCTGAAAGTTTTCCTTCCA	TTGTCAGACGCCTTCCAATA
B-ACTIN	CCCAGCACAATGAAGATCAA	CGATCCACACGGAGTACTTG
CA9 HRE	AAAAGGGCGCTCTGTGAGT	GTGCATTGGAAACGAGAGC
VEGF HRE	AGTGAGTGTGTGCGTGTGG	GATCTATTGGAATCCTGGAGTGA
BRD2	GGCAGTACAGACCCCCTAGA	GAGTAGAGGGGGTGGACAGA
BRD3	CTTCTACAAGCCAGTGGATGC	TCTCGGCCATCCATCTTC
BRD4	TTCGGAGTCTTCGCTGTCAGAGGAG	CTCCTCCTAAAAAGACGAAGA
BRDT	CGCTGCTGCCTGTACTGTAA	CTGCTTTGAATCCTGTCTACAAGT
EPHB4	CGCACCTACGAAGTGTGTGA	GTCCGCATCGCTCTCATAGTA
EFNB2	TATGCAGAACTGCGATTTCCAA	TGGGTATAGTACCAGTCCTTGTC
NRP	GGCGCTTTTCGCAACGATAAA	TCGCATTTTTCACTTGGGTGAT
Endoglin	TGCACTTGGCCTACAATTCCA	AGCTGCCCACTCAAGGATCT
TIe2	TCCAAGGATGTCTCTGCTCTC	TTGGGGTCATCCTCGGTAT
