# Supplementary material for: The BET inhibitor JQ1 selectively impairs tumour response to hypoxia and downregulates CA9 and angiogenesis in triple negative breast cancer
Source: Oncogene. 2016 Jun 13;36(1):122–32. doi: 10.1038/onc.2016.184 (PMC5061082; doi:10.1038/onc.2016.184)
Supplement: Supplementary Table 5 [file onc2016184x7.xlsx]

## Sheet: Supplementary Table 5
PROBE_ID	SYMBOL	logFC	AveExpr	t	P.Value	adj.P.Val	B	NAME						BRD4 ChIP Rpt1	BRD4 ChIP Rpt2	BRD4 ChIP Rpt3	Total repeats
ILMN_1669983	RGS22	-4.29151	5.82784	-17.9112	1.58431e-14	1.31589e-10	22.6881	regulator of G-protein signalling 22 (RGS22), mRNA.						0	1	1	2
ILMN_1725139	CA9	-4.21836	6.3517	-15.3445	3.63792e-13	1.51078e-09	19.9046	carbonic anhydrase IX (CA9), mRNA.						0	1	0	1
ILMN_1708341	PDZK1	-4.13949	6.16822	-12.5721	1.83325e-11	2.44336e-08	16.2808	PDZ domain containing 1 (PDZK1), mRNA.						0	0	0	0
ILMN_2132982	IGFBP5	-4.12831	7.2167	-11.6399	7.9799e-11	6.6279e-08	14.8887	insulin-like growth factor binding protein 5 (IGFBP5), mRNA.						0	1	0	1
ILMN_2364022	SLC16A3	-3.90785	10.7686	-25.7634	8.11768e-18	2.69694e-13	28.8381	solute carrier family 16, member 3 (monocarboxylic acid transporter 4) (SLC16A3), transcript variant 2, mRNA.						1	1	1	3
ILMN_1808677	UGT2B17	-3.86356	5.62045	-13.9207	2.51755e-12	5.97433e-09	18.1335	UDP glucuronosyltransferase 2 family, polypeptide B17 (UGT2B17), mRNA.						0	0	0	0
ILMN_1814686	BCMO1	-3.8305	5.85308	-11.9409	4.91633e-11	4.66672e-08	15.3488	beta-carotene 15,15'-monooxygenase 1 (BCMO1), mRNA.						1	1	1	3
ILMN_1752813	UGT1A6	-3.69178	5.42643	-23.9066	3.93045e-17	6.52907e-13	27.6376	UDP glucuronosyltransferase 1 family, polypeptide A6 (UGT1A6), transcript variant 2, mRNA.						0	1	0	1
ILMN_1671392	KCNF1	-3.61548	5.68627	-14.1939	1.71585e-12	4.75047e-09	18.4874	potassium voltage-gated channel, subfamily F, member 1 (KCNF1), mRNA.						0	1	0	1
ILMN_1706813	SLC6A14	-3.58236	5.53142	-17.6823	2.06104e-14	1.36948e-10	22.459	solute carrier family 6 (amino acid transporter), member 14 (SLC6A14), mRNA.						0	0	0	0
ILMN_1701653	ASCL1	-3.56331	5.87373	-10.7191	3.72358e-10	2.06181e-07	13.4154	achaete-scute complex homolog 1 (Drosophila) (ASCL1), mRNA.						0	1	0	1
ILMN_1702363	SULF1	-3.42906	5.63794	-11.6243	8.18423e-11	6.63182e-08	14.8646	sulfatase 1 (SULF1), mRNA.						0	0	0	0
ILMN_1750324	IGFBP5	-3.42151	7.45263	-11.6991	7.24882e-11	6.17506e-08	14.9801	insulin-like growth factor binding protein 5 (IGFBP5), mRNA.						0	1	0	1
ILMN_1772588	C6orf97	-3.312	6.6302	-13.6561	3.67068e-12	7.1736e-09	17.7842	chromosome 6 open reading frame 97 (C6orf97), mRNA.						0	0	0	0
ILMN_1776967	LRRC50	-3.30652	5.82446	-11.8351	5.82233e-11	5.22798e-08	15.1883	leucine rich repeat containing 50 (LRRC50), mRNA.						0	0	0	0
ILMN_1746359	RERG	-3.19737	6.73821	-12.3531	2.57035e-11	2.98598e-08	15.9624	RAS-like, estrogen-regulated, growth inhibitor (RERG), mRNA.						0	0	0	0
ILMN_1728787	AGR3	-3.18082	6.74124	-10.9808	2.38101e-10	1.49253e-07	13.8446	anterior gradient homolog 3 (Xenopus laevis) (AGR3), mRNA.						0	0	0	0
ILMN_1748303	MUC5AC	-3.1774	5.99528	-8.64638	1.70882e-08	3.58712e-06	9.70225	PREDICTED: Homo sapiens mucin 5AC, oligomeric mucus/gel-forming (MUC5AC), mRNA.						0	0	0	0
ILMN_1657996	LOC642035	-3.14213	5.95647	-9.7718	2.00554e-09	7.24239e-07	11.7896	PREDICTED: Homo sapiens hypothetical protein LOC642035 (LOC642035), mRNA.						0	0	0	0
ILMN_1795285	PHF15	-3.12446	7.96054	-15.503	2.96051e-13	1.4051e-09	20.091	PHD finger protein 15 (PHF15), mRNA.						1	1	1	3
ILMN_2065745	RAMP3	-3.10184	5.48335	-14.0113	2.2153e-12	5.66145e-09	18.2517	receptor (G protein-coupled) activity modifying protein 3 (RAMP3), mRNA.						0	0	0	0
ILMN_1733042	BCAS1	-3.04018	6.56675	-7.50549	1.77426e-07	2.19949e-05	7.40468	breast carcinoma amplified sequence 1 (BCAS1), mRNA.						0	1	0	1
ILMN_1781745	C9orf152	-3.02112	7.12286	-5.34635	2.35457e-05	0.000935716	2.58062	chromosome 9 open reading frame 152 (C9orf152), mRNA.						0	1	0	1
ILMN_1706390	UGT1A6	-2.98551	5.16043	-22.1812	1.89175e-16	2.09498e-12	26.3969	UDP glucuronosyltransferase 1 family, polypeptide A6 (UGT1A6), transcript variant 1, mRNA.						0	1	0	1
ILMN_2048414	UGT2B15	-2.97638	5.11434	-10.8416	3.01766e-10	1.85659e-07	13.6173	UDP glucuronosyltransferase 2 family, polypeptide B15 (UGT2B15), mRNA.						0	0	0	0
ILMN_1667825	MLKL	-2.97283	7.78803	-10.4055	6.42717e-10	3.1078e-07	12.89	mixed lineage kinase domain-like (MLKL), mRNA.						0	1	0	1
ILMN_1792296	CCDC83	-2.96186	5.7009	-8.10632	5.06292e-08	8.53834e-06	8.63774	coiled-coil domain containing 83 (CCDC83), mRNA.						1	1	1	3
ILMN_1726928	TCEA3	-2.95571	7.90583	-7.77192	1.0114e-07	1.4238e-05	7.95779	transcription elongation factor A (SII), 3 (TCEA3), mRNA.						0	0	0	0
ILMN_1811014	PGR	-2.92329	6.0467	-16.3856	9.70164e-14	5.37196e-10	21.0925	progesterone receptor (PGR), mRNA.						0	0	0	0
ILMN_1703946	ADORA2B	-2.90397	9.03065	-13.7587	3.16895e-12	7.01879e-09	17.9205	adenosine A2b receptor (ADORA2B), mRNA.						0	1	0	1
ILMN_1684108	IRX4	-2.9015	6.27968	-13.0433	8.9957e-12	1.42316e-08	16.9489	iroquois homeobox 4 (IRX4), mRNA.						1	1	1	3
ILMN_3243598	PDZK1P1	-2.84318	5.57216	-9.94669	1.45805e-09	5.76677e-07	12.0985	PDZ domain containing 1 pseudogene 1 (PDZK1P1), non-coding RNA.						0	0	0	0
ILMN_2063168	MALL	-2.83088	8.39666	-9.57466	2.88563e-09	9.58694e-07	11.4365	mal, T-cell differentiation protein-like (MALL), mRNA.						0	0	0	0
ILMN_1809490	NCKAP5	-2.80866	5.5744	-7.15734	3.75143e-07	3.83489e-05	6.66686	NCK-associated protein 5 (NCKAP5), transcript variant 1, mRNA.						0	0	0	0
ILMN_2136147	BCAS1	-2.79826	6.53045	-6.6519	1.14456e-06	9.01081e-05	5.56619	breast carcinoma amplified sequence 1 (BCAS1), mRNA.						0	1	0	1
ILMN_1796762	CCDC102A	-2.77537	7.40339	-11.5908	8.64213e-11	6.83613e-08	14.8128	coiled-coil domain containing 102A (CCDC102A), mRNA.						0	1	0	1
ILMN_1713990	TRIP6	-2.76288	10.8895	-13.114	8.09754e-12	1.34512e-08	17.0473	thyroid hormone receptor interactor 6 (TRIP6), mRNA.						1	1	1	3
ILMN_1782944	GPR37L1	-2.75748	5.33302	-10.4742	5.69775e-10	2.95776e-07	13.0061	G protein-coupled receptor 37 like 1 (GPR37L1), mRNA.						0	1	0	1
ILMN_2319000	MATK	-2.74741	6.92055	-9.32124	4.63892e-09	1.32861e-06	10.9748	megakaryocyte-associated tyrosine kinase (MATK), transcript variant 3, mRNA.						0	0	0	0
ILMN_1769299	MTMR11	-2.74245	8.75677	-8.89128	1.05746e-08	2.49163e-06	10.1714	myotubularin related protein 11 (MTMR11), mRNA.						0	1	1	2
ILMN_1803005	MMACHC	-2.74152	7.0484	-12.3441	2.60643e-11	2.98598e-08	15.9492	methylmalonic aciduria (cobalamin deficiency) cblC type, with homocystinuria (MMACHC), mRNA.						0	1	0	1
ILMN_1713995	SCNN1A	-2.7336	7.97502	-6.52938	1.50737e-06	0.000110709	5.29431	sodium channel, nonvoltage-gated 1 alpha (SCNN1A), mRNA.						1	1	1	3
ILMN_1789196	TPM2	-2.73163	7.91598	-7.43349	2.06866e-07	2.44581e-05	7.25349	tropomyosin 2 (beta) (TPM2), transcript variant 2, mRNA.						0	1	0	1
ILMN_2081070	BTC	-2.7105	6.10179	-12.1768	3.38509e-11	3.62783e-08	15.7022	betacellulin (BTC), mRNA.						0	0	0	0
ILMN_1751228	C20orf46	-2.70136	5.26828	-8.09024	5.23241e-08	8.7355e-06	8.60541	chromosome 20 open reading frame 46 (C20orf46), mRNA.						0	0	0	0
ILMN_1678186	ATP6V0A4	-2.68069	7.79045	-6.86352	7.14592e-07	6.25987e-05	6.03118	ATPase, H+ transporting, lysosomal V0 subunit a4 (ATP6V0A4), transcript variant 1, mRNA.						0	1	0	1
ILMN_1671766	F12	-2.66839	8.7156	-9.88853	1.62047e-09	6.11784e-07	11.9962	coagulation factor XII (Hageman factor) (F12), mRNA.						0	1	0	1
ILMN_1702125	HOXB7	-2.65404	6.15133	-10.1471	1.01642e-09	4.50248e-07	12.4476	homeobox B7 (HOXB7), mRNA.						0	1	0	1
ILMN_1669523	FOS	-2.64593	6.71141	-5.15015	3.76458e-05	0.00135151	2.11814	v-fos FBJ murine osteosarcoma viral oncogene homolog (FOS), mRNA.						0	1	0	1
ILMN_1795298	GPER	-2.61552	9.15406	-7.89306	7.85799e-08	1.18129e-05	8.20593	G protein-coupled estrogen receptor 1 (GPER), transcript variant 3, mRNA.						0	1	0	1
ILMN_2178226	KRT86	-2.60119	6.78986	-5.76764	8.69584e-06	0.000420527	3.56352	keratin 86 (KRT86), mRNA.						1	1	0	2
ILMN_1812297	CYP26B1	-2.58626	7.48524	-10.5904	4.65183e-10	2.4927e-07	13.2014	cytochrome P450, family 26, subfamily B, polypeptide 1 (CYP26B1), mRNA.						0	1	0	1
ILMN_1749636	DNAJC22	-2.58238	6.08592	-6.05189	4.48639e-06	0.000248834	4.21707	DnaJ (Hsp40) homolog, subfamily C, member 22 (DNAJC22), mRNA.						0	0	0	0
ILMN_1730612	DBNDD2	-2.56372	10.8226	-12.5459	1.90846e-11	2.44336e-08	16.243	dysbindin (dystrobrevin binding protein 1) domain containing 2 (DBNDD2), transcript variant 3, mRNA.						0	0	0	0
ILMN_1718488	MMEL1	-2.55191	5.61857	-9.62073	2.64929e-09	9.11428e-07	11.5195	membrane metallo-endopeptidase-like 1 (MMEL1), mRNA.						0	1	1	2
ILMN_2323007	CDH26	-2.54824	5.90421	-7.4915	1.82788e-07	2.24087e-05	7.37536	cadherin-like 26 (CDH26), transcript variant b, mRNA.						0	0	0	0
ILMN_1688295	ZNF219	-2.51788	6.70462	-10.4031	6.45451e-10	3.1078e-07	12.8859	zinc finger protein 219 (ZNF219), mRNA.						1	1	0	2
ILMN_1814305	SAMD9	-2.51463	7.69895	-5.68312	1.06047e-05	0.000494136	3.3676	sterile alpha motif domain containing 9 (SAMD9), mRNA.						0	0	0	0
ILMN_2384056	GPER	-2.51319	9.00826	-8.9938	8.66973e-09	2.10244e-06	10.3653	G protein-coupled estrogen receptor 1 (GPER), transcript variant 3, mRNA.						0	1	0	1
ILMN_3241262	PABPC4L	-2.49841	5.93372	-12.2302	3.11335e-11	3.44783e-08	15.7814	poly(A) binding protein, cytoplasmic 4-like (PABPC4L), mRNA.						0	0	0	0
ILMN_3241634	NBPF22P	-2.47835	6.10468	-10.0613	1.18554e-09	4.95585e-07	12.2988	neuroblastoma breakpoint family, member 22 (pseudogene) (NBPF22P), non-coding RNA.						0	0	0	0
ILMN_1791280	HSPB8	-2.46125	7.61776	-8.42012	2.68091e-08	5.06067e-06	9.26131	heat shock 22kDa protein 8 (HSPB8), mRNA.						0	0	0	0
ILMN_1684306	S100A4	-2.45564	10.9431	-6.21303	3.0954e-06	0.00018732	4.58364	S100 calcium binding protein A4 (S100A4), transcript variant 2, mRNA.						0	0	0	0
ILMN_2356578	TH	-2.4537	5.51842	-7.24001	3.1358e-07	3.34986e-05	6.84359	tyrosine hydroxylase (TH), transcript variant 2, mRNA.						0	0	0	0
ILMN_1763666	ALDH3B2	-2.44809	6.53923	-5.96919	5.43403e-06	0.000291185	4.0278	aldehyde dehydrogenase 3 family, member B2 (ALDH3B2), transcript variant 2, mRNA.						1	1	1	3
ILMN_2334359	GFRA1	-2.44115	7.76393	-9.6128	2.6885e-09	9.11428e-07	11.5052	GDNF family receptor alpha 1 (GFRA1), transcript variant 1, mRNA.						1	1	1	3
ILMN_2300664	CACNA1I	-2.42637	5.40856	-7.69578	1.18649e-07	1.5959e-05	7.80074	calcium channel, voltage-dependent, T type, alpha 1I subunit (CACNA1I), transcript variant 2, mRNA.						0	1	0	1
ILMN_2397954	PARP3	-2.42504	8.11629	-9.63513	2.57961e-09	9.0213e-07	11.5454	poly (ADP-ribose) polymerase family, member 3 (PARP3), transcript variant 2, mRNA.						0	1	0	1
ILMN_1692056	HS3ST3A1	-2.41832	6.0097	-9.48566	3.40612e-09	1.07773e-06	11.2753	heparan sulfate (glucosamine) 3-O-sulfotransferase 3A1 (HS3ST3A1), mRNA.						0	1	0	1
ILMN_1807211	NICN1	-2.41073	8.53711	-11.7456	6.72412e-11	5.87883e-08	15.0515	nicolin 1 (NICN1), mRNA.						0	1	0	1
ILMN_1721218	KRT13	-2.40412	6.65836	-7.7024	1.17009e-07	1.58669e-05	7.81443	keratin 13 (KRT13), transcript variant 2, mRNA.						0	0	0	0
ILMN_1752214	UGT2B17	-2.40206	5.34792	-9.4524	3.62474e-09	1.11504e-06	11.2148	UDP glucuronosyltransferase 2 family, polypeptide B17 (UGT2B17), mRNA.						0	0	0	0
ILMN_3201563	LOC727941	-2.39717	6.35172	-11.4441	1.09887e-10	8.1409e-08	14.5839	PREDICTED: Homo sapiens similar to mitochondrial Ca2+-dependent solute carrier (LOC727941), miscRNA.						0	0	0	0
ILMN_1776121	MGC42367	-2.39062	7.32257	-8.66938	1.63295e-08	3.50009e-06	9.74668	similar to 2010300C02Rik protein (MGC42367), mRNA.						0	0	0	0
ILMN_1789338	SORBS3	-2.38447	7.00472	-10.2134	9.03001e-10	4.13069e-07	12.5619	sorbin and SH3 domain containing 3 (SORBS3), transcript variant 1, mRNA.						0	1	0	1
ILMN_1815937	TMEM184A	-2.36325	5.62118	-9.81056	1.86813e-09	6.89609e-07	11.8584	transmembrane protein 184A (TMEM184A), mRNA.						1	1	1	3
ILMN_1798975	EGFR	-2.35339	8.11562	-9.03264	8.04421e-09	2.00942e-06	10.4384	epidermal growth factor receptor (erythroblastic leukemia viral (v-erb-b) oncogene homolog, avian) (EGFR), transcript variant 1, mRNA.						0	0	0	0
ILMN_2149226	CAV1	-2.33122	11.4043	-7.74744	1.0646e-07	1.4861e-05	7.90737	caveolin 1, caveolae protein, 22kDa (CAV1), mRNA.						0	1	0	1
ILMN_1725678	GFRA1	-2.32134	7.31927	-8.3727	2.94876e-08	5.473e-06	9.16798	GDNF family receptor alpha 1 (GFRA1), transcript variant 1, mRNA.						1	1	1	3
ILMN_1761782	RAMP3	-2.31751	5.69164	-8.28488	3.52035e-08	6.35634e-06	8.99428	receptor (calcitonin) activity modifying protein 3 (RAMP3), mRNA.						0	0	0	0
ILMN_1716843	ELOVL2	-2.31703	5.86382	-8.38821	2.85827e-08	5.33485e-06	9.19853	elongation of very long chain fatty acids (FEN1/Elo2, SUR4/Elo3, yeast)-like 2 (ELOVL2), mRNA.						0	1	0	1
ILMN_2386179	ZMYND8	-2.30837	9.06567	-13.1629	7.53215e-12	1.31706e-08	17.1149	zinc finger, MYND-type containing 8 (ZMYND8), transcript variant 3, mRNA.						1	1	1	3
ILMN_1674782	LOC375295	-2.30547	9.60385	-13.6981	3.45621e-12	7.1736e-09	17.8401	PREDICTED: Homo sapiens hypothetical gene supported by BC013438 (LOC375295), mRNA.						0	0	0	0
ILMN_1763467	LY6G5C	-2.30181	5.57671	-9.01631	8.30129e-09	2.04292e-06	10.4077	lymphocyte antigen 6 complex, locus G5C (LY6G5C), mRNA.						0	0	0	0
ILMN_1652407	ZMYND8	-2.30172	9.07483	-11.0605	2.08105e-10	1.35566e-07	13.9736	zinc finger, MYND-type containing 8 (ZMYND8), transcript variant 1, mRNA.						1	1	1	3
ILMN_1673941	RBM24	-2.29391	6.12361	-10.5206	5.25339e-10	2.77037e-07	13.0843	RNA binding motif protein 24 (RBM24), mRNA.						0	0	0	0
ILMN_1709044	TGIF2	-2.28748	9.16758	-15.1025	4.99973e-13	1.84562e-09	19.616	TGFB-induced factor homeobox 2 (TGIF2), mRNA.						1	1	1	3
ILMN_2110908	MYC	-2.28551	8.96677	-4.16104	0.000413677	0.0084472	-0.232654	v-myc myelocytomatosis viral oncogene homolog (avian) (MYC), mRNA.						0	1	0	1
ILMN_1681780	MKX	-2.28233	5.6796	-6.42524	1.90768e-06	0.000132347	5.06171	mohawk homeobox (MKX), mRNA.						0	0	0	0
ILMN_1655261	ERP27	-2.27798	5.68338	-10.4077	6.40203e-10	3.1078e-07	12.8938	endoplasmic reticulum protein 27 kDa (ERP27), mRNA.						0	0	0	0
ILMN_3273885	LOC100127983	-2.26208	6.93049	-7.84431	8.69591e-08	1.26712e-05	8.10633	PREDICTED: Homo sapiens hypothetical protein LOC100127983 (LOC100127983), mRNA.						0	1	0	1
ILMN_1898518		-2.25842	7.38497	-9.42517	3.81454e-09	1.15209e-06	11.1652	mRNA; cDNA DKFZp686J0156 (from clone DKFZp686J0156)						0	0	0	0
ILMN_1809417	LRFN4	-2.25424	7.35979	-8.47766	2.38926e-08	4.75319e-06	9.37414	leucine rich repeat and fibronectin type III domain containing 4 (LRFN4), mRNA.						0	1	0	1
ILMN_2382290	KREMEN2	-2.2513	6.89586	-6.0189	4.84234e-06	0.000265474	4.14166	kringle containing transmembrane protein 2 (KREMEN2), transcript variant 2, mRNA.						0	1	0	1
ILMN_1659913	ISG20	-2.23029	9.08295	-7.27875	2.88406e-07	3.15188e-05	6.92607	interferon stimulated exonuclease gene 20kDa (ISG20), mRNA.						0	0	0	0
ILMN_1688780	S100A4	-2.21614	10.9591	-7.22443	3.24329e-07	3.45359e-05	6.81036	S100 calcium binding protein A4 (S100A4), transcript variant 2, mRNA.						0	0	0	0
ILMN_2350574	MYADM	-2.2112	7.72544	-4.71362	0.00010795	0.00301888	1.08207	myeloid-associated differentiation marker (MYADM), transcript variant 2, mRNA.						0	1	1	2
ILMN_1804448	MSI2	-2.21052	6.71212	-6.4436	1.82993e-06	0.000129628	5.10281	musashi homolog 2 (Drosophila) (MSI2), transcript variant 2, mRNA.						0	1	1	2
ILMN_1674366	LHX4	-2.20662	6.83385	-5.94953	5.68786e-06	0.000302348	3.98271	LIM homeobox 4 (LHX4), mRNA.						0	1	0	1
ILMN_1717094	ZNF618	-2.20634	6.83805	-8.21503	4.05603e-08	6.98205e-06	8.85535	zinc finger protein 618 (ZNF618), mRNA.						0	1	0	1
ILMN_1902123		-2.2061	5.57242	-9.51868	3.2025e-09	1.03259e-06	11.3352	cDNA FLJ43367 fis, clone NT2RP8000435						0	0	0	0
ILMN_1772686	FGD3	-2.19828	6.64088	-6.96627	5.69681e-07	5.31644e-05	6.25481	FYVE, RhoGEF and PH domain containing 3 (FGD3), transcript variant 2, mRNA.						0	1	0	1
ILMN_1784630	KBTBD11	-2.18962	6.31635	-8.43798	2.58665e-08	4.93887e-06	9.29638	kelch repeat and BTB (POZ) domain containing 11 (KBTBD11), mRNA.						0	0	0	0
ILMN_1680618	MYC	-2.17885	10.7691	-8.06228	5.54127e-08	9.06884e-06	8.5491	v-myc myelocytomatosis viral oncogene homolog (avian) (MYC), mRNA.						0	1	0	1
ILMN_1713927	AMTN	-2.17557	5.37925	-7.11464	4.11684e-07	4.07065e-05	6.57521	amelotin (AMTN), mRNA.						0	0	0	0
ILMN_1755822	SYDE1	-2.1682	7.8293	-8.24944	3.7824e-08	6.70131e-06	8.92387	synapse defective 1, Rho GTPase, homolog 1 (C. elegans) (SYDE1), mRNA.						0	0	0	0
ILMN_1741632	RAB3IL1	-2.16415	7.08647	-7.57656	1.52582e-07	1.95724e-05	7.5532	RAB3A interacting protein (rabin3)-like 1 (RAB3IL1), mRNA.						0	1	0	1
ILMN_1661299	TLE6	-2.15531	5.17562	-11.442	1.10267e-10	8.1409e-08	14.5806	transducin-like enhancer of split 6 (E(sp1) homolog, Drosophila) (TLE6), mRNA.						0	0	0	0
ILMN_2163723	KRT7	-2.1481	8.72568	-5.80141	8.03475e-06	0.000395465	3.64159	keratin 7 (KRT7), mRNA.						1	1	0	2
ILMN_1797875	ALOX5AP	-2.14681	5.59633	-10.442	6.0278e-10	3.08095e-07	12.9518	arachidonate 5-lipoxygenase-activating protein (ALOX5AP), mRNA.						0	1	0	1
ILMN_1653861	SCMH1	-2.14353	8.68902	-8.97085	9.06278e-09	2.18183e-06	10.322	sex comb on midleg homolog 1 (Drosophila) (SCMH1), transcript variant 1, mRNA.						0	1	0	1
ILMN_1786326	KCTD15	-2.14194	6.54541	-10.0911	1.12373e-09	4.84855e-07	12.3505	potassium channel tetramerisation domain containing 15 (KCTD15), mRNA.						1	1	1	3
ILMN_1677273	TH	-2.13851	5.63411	-6.87818	6.91794e-07	6.10986e-05	6.06318	tyrosine hydroxylase (TH), transcript variant 3, mRNA.						0	0	0	0
ILMN_1737514	KYNU	-2.13621	7.14489	-9.65391	2.49157e-09	8.8061e-07	11.5791	kynureninase (L-kynurenine hydrolase) (KYNU), transcript variant 2, mRNA.						1	1	1	3
ILMN_1705570	H2AFY2	-2.13456	7.01779	-6.61764	1.23593e-06	9.52696e-05	5.49036	H2A histone family, member Y2 (H2AFY2), mRNA.						0	1	0	1
ILMN_1742073	ADCY1	-2.11282	5.60761	-6.86233	7.16464e-07	6.25987e-05	6.0286	adenylate cyclase 1 (brain) (ADCY1), mRNA.						0	1	0	1
ILMN_2412336	AKR1C2	-2.11217	10.0411	-5.26304	2.87268e-05	0.00109943	2.38456	aldo-keto reductase family 1, member C2 (dihydrodiol dehydrogenase 2; bile acid binding protein; 3-alpha hydroxysteroid dehydrogenase, type III) (AKR1C2), transcript variant 1, mRNA. XM_943424 XM_943425 XM_943427						0	0	1	1
ILMN_1657451	SRPK2	-2.10741	7.17784	-4.84537	7.84593e-05	0.00233362	1.39552	SFRS protein kinase 2 (SRPK2), transcript variant 2, mRNA.						1	1	1	3
ILMN_3207122	LOC644563	-2.1053	10.7119	-6.99091	5.39657e-07	5.07905e-05	6.30822	PREDICTED: Homo sapiens misc_RNA (LOC644563), miscRNA.						0	0	0	0
ILMN_1678143	ARHGDIB	-2.10105	9.70106	-7.46351	1.94025e-07	2.35259e-05	7.31661	Rho GDP dissociation inhibitor (GDI) beta (ARHGDIB), mRNA.						0	0	0	0
ILMN_3243366	C2orf55	-2.09937	6.75555	-4.69077	0.0001141	0.00314997	1.02768	chromosome 2 open reading frame 55 (C2orf55), mRNA.						0	0	0	0
ILMN_1767665	LOC493869	-2.09769	9.60245	-7.64546	1.31908e-07	1.73737e-05	7.6965	similar to RIKEN cDNA 2310016C16 (LOC493869), mRNA.						0	0	0	0
ILMN_2059549	SYK	-2.09716	6.64631	-13.2643	6.48607e-12	1.19715e-08	17.2545	spleen tyrosine kinase (SYK), mRNA.						0	1	0	1
ILMN_3283936	LOC727941	-2.09209	6.94051	-9.38508	4.11292e-09	1.22003e-06	11.092	PREDICTED: Homo sapiens similar to mitochondrial Ca2+-dependent solute carrier (LOC727941), miscRNA.						0	0	0	0
ILMN_1673522	MOCOS	-2.08962	7.79815	-8.66066	1.6613e-08	3.5155e-06	9.72984	molybdenum cofactor sulfurase (MOCOS), mRNA.						0	0	0	0
ILMN_1769520	UBE2L6	-2.08942	9.20047	-5.26259	2.87573e-05	0.00109943	2.38351	ubiquitin-conjugating enzyme E2L 6 (UBE2L6), transcript variant 1, mRNA.						0	0	0	0
ILMN_1729288	C1QTNF6	-2.08939	6.50878	-9.43847	3.72061e-09	1.13404e-06	11.1895	C1q and tumor necrosis factor related protein 6 (C1QTNF6), transcript variant 1, mRNA.						1	1	0	2
ILMN_2212763	ICAM3	-2.08689	8.59872	-11.1482	1.79578e-10	1.19323e-07	14.1147	intercellular adhesion molecule 3 (ICAM3), mRNA.						0	0	0	0
ILMN_1790881	HNMT	-2.07794	8.4167	-9.0655	7.55143e-09	1.94482e-06	10.5	histamine N-methyltransferase (HNMT), transcript variant 2, mRNA.						0	0	0	0
ILMN_1729987	SRC	-2.07464	7.4653	-11.852	5.6666e-11	5.22798e-08	15.2141	v-src sarcoma (Schmidt-Ruppin A-2) viral oncogene homolog (avian) (SRC), transcript variant 2, mRNA.						0	0	0	0
ILMN_1812031	PALM	-2.07137	7.75744	-5.46274	1.78513e-05	0.000746946	2.85368	paralemmin (PALM), transcript variant 1, mRNA.						0	1	0	1
ILMN_2363880	ALDH3B2	-2.06994	5.57554	-5.84481	7.25959e-06	0.000363231	3.74176	aldehyde dehydrogenase 3 family, member B2 (ALDH3B2), transcript variant 2, mRNA.						1	1	1	3
ILMN_1745397	OAS3	-2.06768	6.31299	-5.7962	8.13325e-06	0.000397955	3.62956	2'-5'-oligoadenylate synthetase 3, 100kDa (OAS3), mRNA.						0	1	0	1
ILMN_1789830	CFLAR	-2.06004	9.01954	-8.53554	2.12884e-08	4.28646e-06	9.48715	CASP8 and FADD-like apoptosis regulator (CFLAR), mRNA.						1	1	1	3
ILMN_1723962	LXN	-2.05123	10.2263	-10.0576	1.19335e-09	4.95585e-07	12.2924	latexin (LXN), mRNA.						0	1	0	1
ILMN_1658677	DTX3	-2.04915	6.00664	-7.39172	2.2621e-07	2.59151e-05	7.16543	deltex homolog 3 (Drosophila) (DTX3), mRNA.						0	1	0	1
ILMN_1782084	ALG1L	-2.04758	6.92771	-10.8208	3.12673e-10	1.88872e-07	13.5832	asparagine-linked glycosylation 1-like (ALG1L), mRNA.						0	0	0	0
ILMN_1680726	SYTL5	-2.04705	5.61268	-9.79658	1.91654e-09	6.99706e-07	11.8336	synaptotagmin-like 5 (SYTL5), mRNA.						0	0	0	0
ILMN_1722533	KATNAL1	-2.03854	8.26292	-8.70466	1.52328e-08	3.35153e-06	9.81467	katanin p60 subunit A-like 1 (KATNAL1), transcript variant 2, mRNA.						0	1	0	1
ILMN_3180855	LOC100128077	-2.03695	5.14332	-6.97845	5.54629e-07	5.19054e-05	6.28123	PREDICTED: Homo sapiens hypothetical protein LOC100128077 (LOC100128077), mRNA.						0	0	0	0
ILMN_1777233	E2F2	-2.03689	8.7146	-3.75981	0.00109478	0.0178119	-1.17807	E2F transcription factor 2 (E2F2), mRNA.						1	1	0	2
ILMN_2120555	ADCY1	-2.03166	6.8512	-7.86212	8.37963e-08	1.24104e-05	8.14276	adenylate cyclase 1 (brain) (ADCY1), mRNA.						0	1	0	1
ILMN_1661137	SH3RF2	-2.03134	7.73205	-7.21303	3.32442e-07	3.48948e-05	6.78601	SH3 domain containing ring finger 2 (SH3RF2), mRNA.						0	1	0	1
ILMN_1695687	SALL4	-2.03076	6.17179	-7.69741	1.18242e-07	1.5959e-05	7.80412	sal-like 4 (Drosophila) (SALL4), mRNA.						1	1	1	3
ILMN_2184966	ZHX2	-2.02747	7.94054	-6.85763	7.23958e-07	6.29223e-05	6.01833	zinc fingers and homeoboxes 2 (ZHX2), mRNA.						1	1	1	3
ILMN_1682326	PCP4	-2.02424	6.40659	-8.00486	6.23585e-08	9.91261e-06	8.43312	Purkinje cell protein 4 (PCP4), mRNA.						0	0	0	0
ILMN_2344221	IGSF5	-2.02222	5.49665	-9.25884	5.22067e-09	1.45207e-06	10.8598	immunoglobulin superfamily, member 5 (IGSF5), mRNA.						0	1	1	2
ILMN_1656691	FBXO4	-2.01799	7.03293	-6.16754	3.43627e-06	0.000203499	4.48045	F-box protein 4 (FBXO4), transcript variant 1, mRNA.						0	1	0	1
ILMN_1763198	STAT6	-2.01439	7.17242	-5.36981	2.22658e-05	0.000893403	2.63574	signal transducer and activator of transcription 6, interleukin-4 induced (STAT6), mRNA.						1	1	0	2
ILMN_1702503	ALDH3A1	-2.0039	6.02631	-3.45901	0.00225483	0.0305889	-1.87447	aldehyde dehydrogenase 3 family, memberA1 (ALDH3A1), mRNA.						0	1	0	1
ILMN_1766334	MB	-2.00215	5.43747	-5.47763	1.72315e-05	0.00072835	2.88854	myoglobin (MB), transcript variant 2, mRNA.						0	1	1	2
ILMN_2265654	UBE2C	-1.99146	6.52402	-6.00789	4.9674e-06	0.000270544	4.11648	ubiquitin-conjugating enzyme E2C (UBE2C), transcript variant 2, mRNA.						1	1	0	2
ILMN_1700546	ELOVL6	-1.98915	8.91243	-10.0813	1.14372e-09	4.8715e-07	12.3335	ELOVL family member 6, elongation of long chain fatty acids (FEN1/Elo2, SUR4/Elo3-like, yeast) (ELOVL6), mRNA.						1	1	0	2
ILMN_2121207	FAM125A	-1.98496	9.79571	-9.67495	2.39663e-09	8.56165e-07	11.6168	family with sequence similarity 125, member A (FAM125A), mRNA.						0	0	0	0
ILMN_2064725	METTL7B	-1.98325	5.50599	-11.392	1.19737e-10	8.64787e-08	14.502	methyltransferase like 7B (METTL7B), mRNA.						0	1	0	1
ILMN_1653501	SEMA3B	-1.98179	6.57633	-3.31184	0.00319908	0.0390153	-2.20947	sema domain, immunoglobulin domain (Ig), short basic domain, secreted, (semaphorin) 3B (SEMA3B), transcript variant 2, mRNA.						0	0	0	0
ILMN_1658080	ZNF573	-1.97866	7.38647	-11.2406	1.53893e-10	1.04343e-07	14.2623	zinc finger protein 573 (ZNF573), mRNA.						0	1	0	1
ILMN_1691578	GTF3C6	-1.97783	9.36922	-5.15129	3.75429e-05	0.00134988	2.12084	general transcription factor IIIC, polypeptide 6, alpha 35kDa (GTF3C6), mRNA.						1	1	1	3
ILMN_1782389	LAD1	-1.97649	8.07681	-9.53403	3.11217e-09	1.01368e-06	11.3631	ladinin 1 (LAD1), mRNA.						0	1	1	2
ILMN_1757604	TPM2	-1.97532	6.60779	-6.12899	3.75504e-06	0.000216761	4.39283	tropomyosin 2 (beta) (TPM2), transcript variant 2, mRNA.						0	1	0	1
ILMN_1727574	ZNF827	-1.96791	7.44621	-6.52875	1.50953e-06	0.000110709	5.29289	zinc finger protein 827 (ZNF827), mRNA.						1	1	0	2
ILMN_1836550		-1.9651	5.99717	-6.03079	4.71083e-06	0.000259119	4.16885	UI-CF-FN0-afs-l-17-18-UI.r18 UI-CF-FN0 Homo sapiens cDNA clone UI-CF-FN0-afs-l-17-18-UI 5, mRNA sequence						0	0	0	0
ILMN_1708516	PRTFDC1	-1.96459	7.55438	-9.97887	1.37553e-09	5.50595e-07	12.1549	phosphoribosyl transferase domain containing 1 (PRTFDC1), mRNA.						0	0	0	0
ILMN_1682034	HEY2	-1.94975	7.88292	-9.05993	7.63274e-09	1.95064e-06	10.4896	hairy/enhancer-of-split related with YRPW motif 2 (HEY2), mRNA.						0	0	0	0
ILMN_1711894	MYB	-1.94552	8.53045	-8.24817	3.79209e-08	6.70131e-06	8.92136	v-myb myeloblastosis viral oncogene homolog (avian) (MYB), transcript variant 2, mRNA.						1	1	1	3
ILMN_2133205	GPX2	-1.94375	6.14237	-6.21531	3.07927e-06	0.000186683	4.5888	glutathione peroxidase 2 (gastrointestinal) (GPX2), mRNA.						0	1	0	1
ILMN_1776723	PHF11	-1.94266	10.2432	-12.0151	4.3695e-11	4.39903e-08	15.4606	PHD finger protein 11 (PHF11), transcript variant 1, mRNA.						1	1	0	2
ILMN_2065606	TOMM40L	-1.94087	7.2795	-8.9341	9.73116e-09	2.30927e-06	10.2526	translocase of outer mitochondrial membrane 40 homolog (yeast)-like (TOMM40L), nuclear gene encoding mitochondrial protein, mRNA.						0	0	0	0
ILMN_1694466	ZBED1	-1.93978	9.32507	-8.72417	1.46594e-08	3.24687e-06	9.8522	zinc finger, BED-type containing 1 (ZBED1), mRNA.						0	0	0	0
ILMN_1792931	LYSMD1	-1.93614	6.68198	-6.74722	9.25088e-07	7.53289e-05	5.77635	LysM, putative peptidoglycan-binding, domain containing 1 (LYSMD1), mRNA.						0	1	0	1
ILMN_2252160	UBC	-1.93521	6.17527	-3.9393	0.000708961	0.0127314	-0.756885	ubiquitin C (UBC), mRNA.						0	1	1	2
ILMN_2390162	PHF11	-1.92888	9.95073	-12.061	4.0629e-11	4.21818e-08	15.5295	PHD finger protein 11 (PHF11), transcript variant 1, mRNA.						1	1	0	2
ILMN_1809639	TMEM26	-1.9277	5.71777	-11.4998	1.00289e-10	7.7486e-08	14.671	transmembrane protein 26 (TMEM26), mRNA.						0	0	0	0
ILMN_1753139	LOC124220	-1.91965	6.73943	-7.44416	2.02207e-07	2.41652e-05	7.27592	similar to common salivary protein 1 (LOC124220), mRNA.						0	0	0	0
ILMN_2115991	TNNT1	-1.91954	7.41131	-7.93483	7.20629e-08	1.10329e-05	8.29101	troponin T type 1 (skeletal, slow) (TNNT1), mRNA.						0	1	0	1
ILMN_1659649	SGCG	-1.91763	5.13082	-7.06353	4.60274e-07	4.44525e-05	6.46518	sarcoglycan, gamma (35kDa dystrophin-associated glycoprotein) (SGCG), mRNA.						0	0	0	0
ILMN_1796013	PYCR1	-1.90796	8.2937	-6.74932	9.20766e-07	7.53289e-05	5.78098	pyrroline-5-carboxylate reductase 1 (PYCR1), transcript variant 2, mRNA.						0	1	0	1
ILMN_1809971	NBPF4	-1.90153	5.34951	-9.34774	4.41262e-09	1.28597e-06	11.0235	neuroblastoma breakpoint family, member 4 (NBPF4), mRNA.						0	0	0	0
ILMN_1746013	SPOCK1	-1.90019	6.51125	-7.45191	1.98889e-07	2.40279e-05	7.29222	sparc/osteonectin, cwcv and kazal-like domains proteoglycan (testican) 1 (SPOCK1), mRNA.						1	1	0	2
ILMN_2399300	NAV2	-1.89646	9.22473	-6.35432	2.24126e-06	0.000150124	4.90255	neuron navigator 2 (NAV2), transcript variant 2, mRNA.						0	0	0	0
ILMN_2105797	SLC6A3	-1.89629	5.22557	-4.99285	5.49546e-05	0.00180055	1.74571	solute carrier family 6 (neurotransmitter transporter, dopamine), member 3 (SLC6A3), mRNA.						0	1	0	1
ILMN_1765255	CDH26	-1.88788	5.33711	-9.2149	5.67516e-09	1.52053e-06	10.7785	cadherin-like 26 (CDH26), transcript variant a, mRNA.						0	0	0	0
ILMN_2184184	ANXA1	-1.88717	10.4453	-5.04131	4.88999e-05	0.00164267	1.8606	annexin A1 (ANXA1), mRNA.						0	0	0	0
ILMN_1654566	HSPA1L	-1.87776	6.49261	-6.67005	1.099e-06	8.69339e-05	5.60629	heat shock 70kDa protein 1-like (HSPA1L), mRNA.						1	1	0	2
ILMN_1730639	SLC22A15	-1.87316	6.04187	-9.59703	2.7683e-09	9.29002e-07	11.4768	solute carrier family 22 (organic cation transporter), member 15 (SLC22A15), mRNA.						0	1	1	2
ILMN_2064150	PRRG2	-1.87221	7.34291	-6.47291	1.71244e-06	0.000122622	5.16834	proline rich Gla (G-carboxyglutamic acid) 2 (PRRG2), mRNA.						1	1	1	3
ILMN_1662340	ZNF358	-1.87171	9.43919	-9.02229	8.20613e-09	2.03457e-06	10.4189	zinc finger protein 358 (ZNF358), mRNA.						0	1	0	1
ILMN_1699989	BNIPL	-1.87025	6.34846	-4.11126	0.000466921	0.00931124	-0.35065	BCL2/adenovirus E1B 19kD interacting protein like (BNIPL), mRNA.						0	1	0	1
ILMN_1733669	CDH18	-1.86716	5.51791	-6.83015	7.69389e-07	6.55127e-05	5.95826	cadherin 18, type 2 (CDH18), mRNA.						1	1	1	3
ILMN_1690101	FAIM	-1.86355	8.06835	-7.30898	2.70213e-07	3.01251e-05	6.99029	Fas apoptotic inhibitory molecule (FAIM), transcript variant 1, mRNA.						1	1	1	3
ILMN_1745623	EFCAB4A	-1.86246	8.59939	-7.79645	9.60864e-08	1.37144e-05	8.0082	EF-hand calcium binding domain 4A (EFCAB4A), mRNA.						1	1	0	2
ILMN_2111187	ELOVL6	-1.86059	10.3137	-9.25039	5.30498e-09	1.45659e-06	10.8442	ELOVL family member 6, elongation of long chain fatty acids (FEN1/Elo2, SUR4/Elo3-like, yeast) (ELOVL6), mRNA.						1	1	0	2
ILMN_1748529	RLN2	-1.86019	5.8085	-9.46734	3.52482e-09	1.09444e-06	11.242	relaxin 2 (RLN2), transcript variant 2, mRNA.						0	0	0	0
ILMN_1788149	NEK11	-1.85987	5.97826	-5.50024	1.63321e-05	0.00069923	2.94143	NIMA (never in mitosis gene a)- related kinase 11 (NEK11), transcript variant 1, mRNA.						1	1	0	2
ILMN_2322996	EYA2	-1.85848	5.40871	-7.29882	2.76188e-07	3.02832e-05	6.96873	eyes absent homolog 2 (Drosophila) (EYA2), transcript variant 4, mRNA.						0	1	0	1
ILMN_1662358	MX1	-1.85721	7.70821	-3.9044	0.00077158	0.0136207	-0.839053	myxovirus (influenza virus) resistance 1, interferon-inducible protein p78 (mouse) (MX1), mRNA.						0	1	1	2
ILMN_1664920	C19orf12	-1.85475	9.42298	-8.94611	9.50734e-09	2.27239e-06	10.2753	chromosome 19 open reading frame 12 (C19orf12), transcript variant 1, mRNA.						1	1	0	2
ILMN_1794492	HOXC6	-1.8476	7.93273	-11.0072	2.27708e-10	1.45484e-07	13.8874	homeobox C6 (HOXC6), transcript variant 1, mRNA.						1	1	1	3
ILMN_1788759	DSCAM	-1.84194	6.7964	-7.849	8.61144e-08	1.26034e-05	8.11593	Down syndrome cell adhesion molecule (DSCAM), transcript variant 1, mRNA.						1	1	1	3
ILMN_1746517	KYNU	-1.83937	7.6542	-8.23888	3.86426e-08	6.79271e-06	8.90286	kynureninase (L-kynurenine hydrolase) (KYNU), transcript variant 1, mRNA.						1	1	1	3
ILMN_1856315		-1.83903	8.03941	-6.3083	2.48915e-06	0.000162151	4.79894	cDNA FLJ34428 fis, clone HLUNG2000761						0	0	0	0
ILMN_1687583	CAV1	-1.82887	9.3136	-6.21663	3.07e-06	0.000186462	4.59178	caveolin 1, caveolae protein, 22kDa (CAV1), mRNA.						0	1	0	1
ILMN_2112811	RPL36A	-1.82586	8.97785	-3.64255	0.00145241	0.0220135	-1.45117	ribosomal protein L36a (RPL36A), mRNA.						0	1	0	1
ILMN_1741674	PPP1R9A	-1.82227	5.96415	-9.39925	4.00483e-09	1.19867e-06	11.1179	PREDICTED: Homo sapiens protein phosphatase 1, regulatory (inhibitor) subunit 9A, transcript variant 3 (PPP1R9A), mRNA.						1	1	1	3
ILMN_1713952	C1orf106	-1.82215	6.42137	-5.86132	6.9851e-06	0.000354299	3.77983	chromosome 1 open reading frame 106 (C1orf106), mRNA.						0	1	0	1
ILMN_1702933	ADM2	-1.8136	5.82721	-6.32332	2.40533e-06	0.000158242	4.83277	adrenomedullin 2 (ADM2), mRNA.						0	0	0	0
ILMN_1808999	ARHGEF19	-1.81193	7.21428	-5.6811	1.06553e-05	0.0004958	3.3629	Rho guanine nucleotide exchange factor (GEF) 19 (ARHGEF19), mRNA.						0	1	0	1
ILMN_1715984	GREB1	-1.81177	5.22557	-8.66505	1.64697e-08	3.50752e-06	9.73832	growth regulation by estrogen in breast cancer 1 (GREB1), transcript variant c, mRNA.						1	1	1	3
ILMN_2392352	CTPS2	-1.80744	8.888	-9.89993	1.58721e-09	6.06114e-07	12.0163	CTP synthase II (CTPS2), transcript variant 2, mRNA.						1	1	1	3
ILMN_1661197	CLCF1	-1.80729	7.66333	-5.85402	7.10513e-06	0.00035929	3.763	cardiotrophin-like cytokine factor 1 (CLCF1), transcript variant 1, mRNA.						1	1	1	3
ILMN_1828197		-1.80567	6.50046	-6.09561	4.05545e-06	0.000231105	4.31681	AGENCOURT_14360380 NIH_MGC_186 Homo sapiens cDNA clone IMAGE:30406177 5, mRNA sequence						0	0	0	0
ILMN_1678904	ENO3	-1.80183	7.39274	-4.62812	0.000132838	0.0035391	0.878484	enolase 3 (beta, muscle) (ENO3), transcript variant 1, mRNA.						1	1	1	3
ILMN_2145280	DEF6	-1.80088	6.32668	-4.87858	7.24065e-05	0.00219086	1.47444	differentially expressed in FDCP 6 homolog (mouse) (DEF6), mRNA.						0	1	0	1
ILMN_1768958	RASGRP1	-1.79835	5.17389	-5.98608	5.22517e-06	0.000280899	4.06651	RAS guanyl releasing protein 1 (calcium and DAG-regulated) (RASGRP1), mRNA.						0	0	0	0
ILMN_2198878	INPP4B	-1.79729	10.1386	-10.1638	9.86416e-10	4.42861e-07	12.4765	inositol polyphosphate-4-phosphatase, type II, 105kDa (INPP4B), mRNA.						1	1	1	3
ILMN_1753101	VTCN1	-1.7892	5.06643	-4.3855	0.000239592	0.00554701	0.300718	V-set domain containing T cell activation inhibitor 1 (VTCN1), mRNA.						0	0	0	0
ILMN_2349658	TSPO	-1.78817	9.85725	-7.05012	4.73974e-07	4.52495e-05	6.43625	translocator protein (18kDa) (TSPO), transcript variant PBR-S, mRNA.						0	1	0	1
ILMN_1779071	FEZ1	-1.78461	5.90021	-7.09742	4.27437e-07	4.18901e-05	6.53818	fasciculation and elongation protein zeta 1 (zygin I) (FEZ1), transcript variant 1, mRNA.						0	0	0	0
ILMN_1727605	FRK	-1.78009	5.83706	-5.19062	3.41635e-05	0.00126113	2.21376	fyn-related kinase (FRK), mRNA.						0	0	0	0
ILMN_1801442	KRT81	-1.7757	10.3881	-4.21737	0.000360703	0.00760866	-0.098996	keratin 81 (KRT81), mRNA.						1	1	0	2
ILMN_2367204	DSCAM	-1.76747	5.23736	-10.212	9.05283e-10	4.13069e-07	12.5594	Down syndrome cell adhesion molecule (DSCAM), transcript variant 2, mRNA.						1	1	1	3
ILMN_2178587	ANKRD6	-1.76495	6.09603	-6.85675	7.25378e-07	6.29223e-05	6.01639	ankyrin repeat domain 6 (ANKRD6), mRNA.						0	1	0	1
ILMN_1656171	ADAMTS19	-1.76381	6.51493	-6.00604	4.98877e-06	0.000271263	4.11223	ADAM metallopeptidase with thrombospondin type 1 motif, 19 (ADAMTS19), mRNA.						1	1	1	3
ILMN_2308849	MYADM	-1.76178	11.9114	-7.42383	2.11183e-07	2.4792e-05	7.23314	myeloid-associated differentiation marker (MYADM), transcript variant 4, mRNA.						0	1	1	2
ILMN_1751789	HNMT	-1.76149	7.84084	-8.25835	3.71466e-08	6.63506e-06	8.94159	histamine N-methyltransferase (HNMT), transcript variant 2, mRNA.						0	0	0	0
ILMN_1789627	Sep-05	-1.76148	7.56786	-5.73715	9.34042e-06	0.000443619	3.49292	septin 5 (SEPT5), mRNA.						0	0	0	0
ILMN_2138765	PLIN2	-1.76091	9.82439	-7.66389	1.26883e-07	1.68617e-05	7.73472	perilipin 2 (PLIN2), mRNA.						0	1	0	1
ILMN_2148527	H19	-1.76055	6.71307	-4.08514	0.000497522	0.00979797	-0.412476	H19, imprinted maternally expressed transcript (non-protein coding) (H19), non-coding RNA.						0	0	0	0
ILMN_1752111	SMARCAL1	-1.76009	8.21828	-7.81846	9.1773e-08	1.32564e-05	8.05336	SWI/SNF related, matrix associated, actin dependent regulator of chromatin, subfamily a-like 1 (SMARCAL1), mRNA.						0	1	0	1
ILMN_1662147	MANEAL	-1.75983	6.77007	-6.76284	8.9347e-07	7.34746e-05	5.81068	mannosidase, endo-alpha-like (MANEAL), transcript variant 1, mRNA.						0	1	0	1
ILMN_1899628	LOC730274	-1.75393	5.40821	-7.38388	2.30044e-07	2.62638e-05	7.14887	PREDICTED: Homo sapiens hypothetical protein LOC730274 (LOC730274), mRNA.						0	0	0	0
ILMN_1763704	RGS11	-1.7515	5.30723	-7.25462	3.0383e-07	3.26671e-05	6.87472	regulator of G-protein signaling 11 (RGS11), transcript variant 1, mRNA.						0	1	0	1
ILMN_1690703	C21orf34	-1.74995	5.87739	-6.84794	7.39656e-07	6.38275e-05	5.99716	chromosome 21 open reading frame 34 (C21orf34), transcript variant 3, mRNA.						0	0	0	0
ILMN_1813270	ELF5	-1.74956	5.38899	-3.95115	0.000688877	0.0124881	-0.728973	E74-like factor 5 (ets domain transcription factor) (ELF5), transcript variant 1, mRNA.						0	0	0	0
ILMN_1778831	NTSR1	-1.74883	5.17633	-7.44084	2.03644e-07	2.42497e-05	7.26895	neurotensin receptor 1 (high affinity) (NTSR1), mRNA.						1	1	0	2
ILMN_1706645	C6orf150	-1.74749	7.94614	-5.11938	4.05311e-05	0.00143344	2.04541	chromosome 6 open reading frame 150 (C6orf150), mRNA.						0	0	0	0
ILMN_1723768	NLRX1	-1.74723	6.86941	-6.90406	6.53349e-07	5.835e-05	6.1196	NLR family member X1 (NLRX1), transcript variant 2, mRNA.						0	0	0	0
ILMN_1882519	LOC731658	-1.74585	5.66322	-4.93091	6.38101e-05	0.00199432	1.59873	PREDICTED: Homo sapiens hypothetical protein LOC731658 (LOC731658), mRNA.						0	0	0	0
ILMN_1735220	CAV2	-1.74454	10.6523	-6.21812	3.05952e-06	0.000186166	4.59516	caveolin 2 (CAV2), transcript variant 1, mRNA.						0	1	0	1
ILMN_1724493	LYSMD2	-1.74392	9.30689	-8.51012	2.23941e-08	4.48193e-06	9.43757	LysM, putative peptidoglycan-binding, domain containing 2 (LYSMD2), mRNA.						1	1	0	2
ILMN_1791447	CXCL12	-1.74337	5.81014	-6.74453	9.30648e-07	7.55964e-05	5.77044	chemokine (C-X-C motif) ligand 12 (stromal cell-derived factor 1) (CXCL12), transcript variant 1, mRNA.						0	1	0	1
ILMN_1820244		-1.7407	7.76292	-6.93716	6.07362e-07	5.55879e-05	6.19161	cDNA clone IMAGE:6250506						0	0	0	0
ILMN_2131293	ALG1L	-1.73976	7.97872	-8.07396	5.41006e-08	8.9422e-06	8.57263	asparagine-linked glycosylation 1-like (ALG1L), mRNA.						0	0	0	0
ILMN_1749118	CALML5	-1.73938	6.49726	-5.43728	1.89639e-05	0.000780716	2.79404	calmodulin-like 5 (CALML5), mRNA.						0	1	0	1
ILMN_3289745	LOC339352	-1.73814	6.94737	-6.22757	2.99393e-06	0.000183181	4.61656	PREDICTED: Homo sapiens misc_RNA (LOC339352), miscRNA.						0	0	0	0
ILMN_3242038	GPX8	-1.73559	8.39181	-5.82364	7.62767e-06	0.000379931	3.69293	glutathione peroxidase 8 (putative) (GPX8), mRNA.						0	0	0	0
ILMN_2415572	GALC	-1.73556	6.43488	-5.7912	8.22909e-06	0.000400872	3.61799	galactosylceramidase (GALC), transcript variant 2, mRNA.						0	0	0	0
ILMN_1802027	MGST2	-1.73503	9.79291	-7.48477	1.8543e-07	2.2649e-05	7.36123	microsomal glutathione S-transferase 2 (MGST2), mRNA.						0	0	0	0
ILMN_1669696	ZNF792	-1.73451	7.27983	-6.02013	4.82853e-06	0.000265154	4.14448	zinc finger protein 792 (ZNF792), mRNA.						0	1	0	1
ILMN_1812461	WISP2	-1.7276	6.16331	-4.08599	0.000496496	0.00978357	-0.410467	WNT1 inducible signaling pathway protein 2 (WISP2), mRNA.						0	0	0	0
ILMN_3247163	TET1	-1.7243	5.85182	-5.96422	5.49705e-06	0.000294088	4.01641	tet oncogene 1 (TET1), mRNA.						0	1	0	1
ILMN_1779341	ZNF630	-1.72427	6.08188	-6.07414	4.26149e-06	0.000239155	4.26786	PREDICTED: Homo sapiens zinc finger protein 630, transcript variant 2 (ZNF630), mRNA.						0	1	0	1
ILMN_1882248		-1.71123	5.65856	-7.32183	2.6284e-07	2.95371e-05	7.01755	BX112120 Soares fetal liver spleen 1NFLS Homo sapiens cDNA clone IMAGp998P19514, mRNA sequence						0	0	0	0
ILMN_1681679	TSPO	-1.70977	11.9838	-8.60571	1.85196e-08	3.8216e-06	9.62354	translocator protein (18kDa) (TSPO), transcript variant PBR, mRNA.						0	1	0	1
ILMN_1767365	PAK1	-1.7094	6.73084	-7.3328	2.56708e-07	2.9137e-05	7.04082	p21/Cdc42/Rac1-activated kinase 1 (STE20 homolog, yeast) (PAK1), mRNA.						0	1	0	1
ILMN_1704065	LOC400768	-1.70374	6.54604	-7.63585	1.34608e-07	1.76066e-05	7.67656	PREDICTED: Homo sapiens hypothetical LOC400768 (LOC400768), mRNA.						0	0	0	0
ILMN_1740426	RASD1	-1.69942	8.18649	-3.45325	0.00228602	0.030886	-1.88766	RAS, dexamethasone-induced 1 (RASD1), mRNA.						0	1	0	1
ILMN_1801077	PLIN2	-1.69625	8.17212	-5.92293	6.05087e-06	0.000318586	3.92161	perilipin 2 (PLIN2), mRNA.						0	1	0	1
ILMN_1774077	GBP2	-1.69406	8.04369	-4.02262	0.000579157	0.0109797	-0.560338	guanylate binding protein 2, interferon-inducible (GBP2), mRNA.						0	0	0	0
ILMN_1749327	MAPK13	-1.69365	9.11811	-5.79974	8.06626e-06	0.000396428	3.63772	mitogen-activated protein kinase 13 (MAPK13), mRNA.						0	0	0	0
ILMN_1703695	C19orf12	-1.68966	8.184	-10.7845	3.32748e-10	1.96099e-07	13.5235	chromosome 19 open reading frame 12 (C19orf12), transcript variant 1, mRNA.						1	1	0	2
ILMN_1710514	BCL3	-1.6896	8.03509	-7.55368	1.60163e-07	2.03144e-05	7.50546	B-cell CLL/lymphoma 3 (BCL3), mRNA.						1	1	1	3
ILMN_1710219	CALCR	-1.68938	7.29204	-3.31806	0.00315239	0.0386037	-2.19542	calcitonin receptor (CALCR), mRNA.						0	0	0	0
ILMN_1700204	ZMYND8	-1.68794	5.13856	-8.0382	5.82236e-08	9.43592e-06	8.5005	zinc finger, MYND-type containing 8 (ZMYND8), transcript variant 1, mRNA.						1	1	1	3
ILMN_2381476	SPG3A	-1.68623	7.69667	-7.05981	4.64029e-07	4.45212e-05	6.45716	spastic paraplegia 3A (autosomal dominant) (SPG3A), transcript variant 2, mRNA.						0	0	0	0
ILMN_1783185	SOX21	-1.6862	5.41688	-6.31617	2.44486e-06	0.000160208	4.81667	SRY (sex determining region Y)-box 21 (SOX21), mRNA.						0	1	0	1
ILMN_1781373	IFIH1	-1.68617	7.15844	-6.49791	1.61832e-06	0.000116628	5.22417	interferon induced with helicase C domain 1 (IFIH1), mRNA.						0	0	0	0
ILMN_1668108	CXorf61	-1.6848	8.12425	-5.00308	5.36163e-05	0.00176191	1.76997	chromosome X open reading frame 61 (CXorf61), mRNA.						0	0	0	0
ILMN_1795118	SIDT1	-1.68049	6.23579	-7.95427	6.92216e-08	1.07191e-05	8.33054	SID1 transmembrane family, member 1 (SIDT1), mRNA.						1	1	1	3
ILMN_1662619	TFPI	-1.68004	9.08511	-5.12685	3.98107e-05	0.00141307	2.06307	tissue factor pathway inhibitor (lipoprotein-associated coagulation inhibitor) (TFPI), transcript variant 1, mRNA.						0	1	0	1
ILMN_1668411	FHL2	-1.67861	9.33077	-7.58762	1.49052e-07	1.91936e-05	7.57624	four and a half LIM domains 2 (FHL2), transcript variant 4, mRNA.						0	0	0	0
ILMN_1763520	SULT2B1	-1.67706	5.85289	-8.26011	3.70145e-08	6.63506e-06	8.94508	sulfotransferase family, cytosolic, 2B, member 1 (SULT2B1), transcript variant 2, mRNA.						0	1	0	1
ILMN_1711171	CREB3L4	-1.67506	6.34689	-5.62562	1.21427e-05	0.000552286	3.23392	cAMP responsive element binding protein 3-like 4 (CREB3L4), mRNA.						1	1	1	3
ILMN_1728049	S100A16	-1.66846	11.084	-8.00103	6.28537e-08	9.94375e-06	8.42535	S100 calcium binding protein A16 (S100A16), mRNA.						1	1	0	2
ILMN_1723480	BST2	-1.66557	8.74747	-3.94018	0.000707461	0.0127186	-0.754828	bone marrow stromal cell antigen 2 (BST2), mRNA.						0	0	0	0
ILMN_1693471	KLHL35	-1.66551	7.28678	-6.53394	1.49194e-06	0.000110148	5.30447	kelch-like 35 (Drosophila) (KLHL35), mRNA.						0	1	0	1
ILMN_1798952	KDELR3	-1.66396	6.68731	-5.87833	6.7133e-06	0.000346868	3.81902	KDEL (Lys-Asp-Glu-Leu) endoplasmic reticulum protein retention receptor 3 (KDELR3), transcript variant 2, mRNA.						0	0	0	0
ILMN_2072178	ECHDC3	-1.66032	8.76119	-8.67166	1.62561e-08	3.50009e-06	9.75108	enoyl Coenzyme A hydratase domain containing 3 (ECHDC3), mRNA.						0	0	0	0
ILMN_1813685	RAB7L1	-1.65987	7.99724	-3.75614	0.00110453	0.0179248	-1.18666	RAB7, member RAS oncogene family-like 1 (RAB7L1), mRNA.						0	1	0	1
ILMN_2219767	MYCN	-1.6556	5.60856	-6.28048	2.65243e-06	0.000167532	4.73619	v-myc myelocytomatosis viral related oncogene, neuroblastoma derived (avian) (MYCN), mRNA.						0	1	0	1
ILMN_1694535	PDZK1	-1.6543	5.19094	-4.85885	7.59441e-05	0.00227921	1.42755	PREDICTED: Homo sapiens PDZ domain containing 1 (PDZK1), mRNA.						0	0	0	0
ILMN_1731891	UBXN8	-1.65354	6.47764	-7.97701	6.60458e-08	1.03239e-05	8.37668	UBX domain protein 8 (UBXN8), mRNA.						0	0	1	1
ILMN_1728742	C5orf4	-1.65016	5.85303	-4.70421	0.000110442	0.00307561	1.05967	chromosome 5 open reading frame 4 (C5orf4), mRNA.						0	0	0	0
ILMN_1805665	FLRT3	-1.65001	6.58257	-8.46752	2.43816e-08	4.77677e-06	9.35429	fibronectin leucine rich transmembrane protein 3 (FLRT3), transcript variant 2, mRNA.						0	0	0	0
ILMN_1678535	ESR1	-1.64916	7.80813	-8.99386	8.66873e-09	2.10244e-06	10.3654	estrogen receptor 1 (ESR1), mRNA.						1	1	1	3
ILMN_1748427	ZNF239	-1.64883	8.64069	-9.92662	1.51211e-09	5.9102e-07	12.0633	zinc finger protein 239 (ZNF239), transcript variant 4, mRNA.						0	1	0	1
ILMN_3248521	UBXN8	-1.64764	6.03294	-7.11617	4.10309e-07	4.07065e-05	6.57851	UBX domain protein 8 (UBXN8), mRNA.						0	0	1	1
ILMN_1787815	TRIB3	-1.64736	10.1428	-6.52917	1.50809e-06	0.000110709	5.29383	tribbles homolog 3 (Drosophila) (TRIB3), mRNA.						1	1	1	3
ILMN_1702487	SGK	-1.64465	9.25673	-8.59862	1.87816e-08	3.85174e-06	9.60979	serum/glucocorticoid regulated kinase (SGK), mRNA.						0	0	0	0
ILMN_1752159	AHNAK	-1.64398	7.32527	-5.74593	9.15006e-06	0.000437399	3.51325	AHNAK nucleoprotein (AHNAK), transcript variant 2, mRNA.						1	1	1	3
ILMN_2286400	CAPS	-1.64091	5.38946	-6.6071	1.26553e-06	9.67694e-05	5.46698	calcyphosine (CAPS), transcript variant 1, mRNA.						0	1	0	1
ILMN_1694012	NME2	-1.6392	5.5264	-7.20261	3.40033e-07	3.51929e-05	6.76375	non-metastatic cells 2, protein (NM23B) expressed in (NME2), transcript variant 2, mRNA.						0	1	0	1
ILMN_1745806	PEMT	-1.63894	9.62987	-5.57551	1.36672e-05	0.000607854	3.11719	phosphatidylethanolamine N-methyltransferase (PEMT), nuclear gene encoding mitochondrial protein, transcript variant 1, mRNA.						0	1	0	1
ILMN_1795976	SFXN2	-1.6367	6.96544	-6.51078	1.57196e-06	0.000114029	5.25287	sideroflexin 2 (SFXN2), mRNA.						0	1	0	1
ILMN_1746465	FJX1	-1.62925	9.09594	-4.95063	6.08431e-05	0.00193065	1.64556	four jointed box 1 (Drosophila) (FJX1), mRNA.						0	1	0	1
ILMN_2148193	MPPED2	-1.62393	5.01513	-6.2111	3.10916e-06	0.00018781	4.57926	metallophosphoesterase domain containing 2 (MPPED2), mRNA.						0	0	0	0
ILMN_1804415	SMAGP	-1.62299	9.7564	-7.82107	9.12748e-08	1.3242e-05	8.05871	small cell adhesion glycoprotein (SMAGP), transcript variant 2, mRNA.						1	1	0	2
ILMN_2143795	MGC4677	-1.62045	11.8862	-4.40012	0.000231216	0.00542109	0.335527	hypothetical protein MGC4677 (MGC4677), mRNA.						0	0	0	0
ILMN_2383349	STEAP3	-1.61803	8.7426	-7.69236	1.19505e-07	1.60093e-05	7.79366	STEAP family member 3 (STEAP3), transcript variant 2, mRNA.						0	1	0	1
ILMN_1742881	SYT1	-1.61795	5.73206	-8.042	5.77696e-08	9.40823e-06	8.50819	synaptotagmin I (SYT1), mRNA.						1	1	0	2
ILMN_1746769	PLA2G3	-1.61668	5.0738	-4.90195	6.84319e-05	0.00209927	1.52996	phospholipase A2, group III (PLA2G3), mRNA.						0	0	0	0
ILMN_1792679	ITGA5	-1.61641	8.28141	-3.92735	0.000729809	0.0130638	-0.785027	integrin, alpha 5 (fibronectin receptor, alpha polypeptide) (ITGA5), mRNA.						0	0	0	0
ILMN_1669781	PRLR	-1.61519	7.03012	-5.45044	1.83804e-05	0.000766188	2.82487	prolactin receptor (PRLR), mRNA.						1	1	1	3
ILMN_1701514	TRAF3IP2	-1.61004	9.61017	-6.2669	2.73608e-06	0.00017216	4.70552	TRAF3 interacting protein 2 (TRAF3IP2), transcript variant 2, mRNA.						1	1	0	2
ILMN_1792951	ZHX2	-1.60975	6.76718	-6.25387	2.81893e-06	0.000175652	4.67605	zinc fingers and homeoboxes 2 (ZHX2), mRNA.						1	1	1	3
ILMN_1667948	SPATA18	-1.60882	5.53075	-7.64404	1.32304e-07	1.73737e-05	7.69355	spermatogenesis associated 18 homolog (rat) (SPATA18), mRNA.						0	0	0	0
ILMN_1756573	NDUFA4L2	-1.60852	5.34789	-8.46203	2.4651e-08	4.78935e-06	9.34353	NADH dehydrogenase (ubiquinone) 1 alpha subcomplex, 4-like 2 (NDUFA4L2), mRNA.						0	1	0	1
ILMN_1687440	HIPK2	-1.60743	9.46211	-5.23332	3.08434e-05	0.00116312	2.3145	homeodomain interacting protein kinase 2 (HIPK2), mRNA.						0	1	0	1
ILMN_1733311	PIGB	-1.60575	8.55097	-7.32172	2.629e-07	2.95371e-05	7.01733	phosphatidylinositol glycan anchor biosynthesis, class B (PIGB), mRNA.						0	1	0	1
ILMN_2214098	BIVM	-1.60431	7.61589	-7.09198	4.32537e-07	4.22652e-05	6.52648	basic, immunoglobulin-like variable motif containing (BIVM), mRNA.						0	1	0	1
ILMN_1805826	BIVM	-1.60027	7.4589	-6.30475	2.50943e-06	0.000162833	4.79093	basic, immunoglobulin-like variable motif containing (BIVM), mRNA.						0	1	0	1
ILMN_1671600	EPS8L1	-1.59993	6.44664	-5.09849	4.26173e-05	0.00147795	1.99598	EPS8-like 1 (EPS8L1), transcript variant 1, mRNA.						0	1	0	1
ILMN_1798108	C6orf211	-1.59607	9.52316	-8.2869	3.50598e-08	6.35634e-06	8.99829	chromosome 6 open reading frame 211 (C6orf211), mRNA.						1	1	1	3
ILMN_1780255	KLK6	-1.5885	6.43657	-4.97332	5.7603e-05	0.00185981	1.6994	kallikrein-related peptidase 6 (KLK6), transcript variant B, mRNA.						0	0	0	0
ILMN_1675130	NFIC	-1.58693	9.99564	-7.71647	1.13603e-07	1.5596e-05	7.84349	nuclear factor I/C (CCAAT-binding transcription factor) (NFIC), transcript variant 2, mRNA.						1	1	1	3
ILMN_2355831	FHL2	-1.58621	10.0255	-7.75101	1.05666e-07	1.48124e-05	7.91473	four and a half LIM domains 2 (FHL2), transcript variant 2, mRNA.						0	0	0	0
ILMN_1704675	IGSF1	-1.58083	5.89474	-5.36121	2.27263e-05	0.000906404	2.61555	immunoglobulin superfamily, member 1 (IGSF1), transcript variant 2, mRNA.						0	0	0	0
ILMN_1690217	BFSP2	-1.57708	5.02591	-4.39683	0.000233075	0.00544098	0.327693	beaded filament structural protein 2, phakinin (BFSP2), mRNA.						0	1	0	1
ILMN_2319424	GYG2	-1.57592	6.52036	-4.94738	6.13229e-05	0.00193812	1.63784	glycogenin 2 (GYG2), transcript variant 2, mRNA.						0	0	0	0
ILMN_1723709	C9orf116	-1.5745	8.71954	-5.84932	7.18353e-06	0.000361604	3.75216	chromosome 9 open reading frame 116 (C9orf116), transcript variant 2, mRNA.						0	1	1	2
ILMN_2392261	FABP6	-1.5735	5.01873	-9.08789	7.23371e-09	1.87754e-06	10.542	fatty acid binding protein 6, ileal (FABP6), transcript variant 2, mRNA.						0	0	0	0
ILMN_1721559	FABP6	-1.57234	5.17704	-7.79597	9.61817e-08	1.37144e-05	8.00722	fatty acid binding protein 6, ileal (FABP6), transcript variant 2, mRNA.						0	0	0	0
ILMN_1678962	DFFB	-1.57202	6.6949	-6.70058	1.02649e-06	8.18159e-05	5.67367	DNA fragmentation factor, 40kDa, beta polypeptide (caspase-activated DNase) (DFFB), mRNA.						0	0	0	0
ILMN_2049274	ARHGDIG	-1.57006	5.10677	-5.94317	5.77269e-06	0.000305879	3.96809	Rho GDP dissociation inhibitor (GDI) gamma (ARHGDIG), mRNA.						0	1	0	1
ILMN_1687757	AKR1C4	-1.5692	10.2631	-4.40907	0.000226237	0.00534585	0.356826	aldo-keto reductase family 1, member C4 (chlordecone reductase; 3-alpha hydroxysteroid dehydrogenase, type I; dihydrodiol dehydrogenase 4) (AKR1C4), mRNA.						0	0	0	0
ILMN_1783682	C17orf82	-1.56844	6.59483	-6.74803	9.23421e-07	7.53289e-05	5.77814	chromosome 17 open reading frame 82 (C17orf82), mRNA.						1	1	1	3
ILMN_3239748	LOC100134370	-1.56632	5.42471	-4.44966	0.000204968	0.0049778	0.453454	PREDICTED: Homo sapiens hypothetical protein LOC100134370 (LOC100134370), mRNA.						0	0	0	0
ILMN_1745420	PHF19	-1.56565	8.18272	-4.05822	0.000531174	0.0103019	-0.476191	PHD finger protein 19 (PHF19), transcript variant 2, mRNA.						1	1	1	3
ILMN_1761762	C6orf141	-1.56435	6.90916	-5.38758	2.13433e-05	0.000860542	2.67747	chromosome 6 open reading frame 141 (C6orf141), mRNA.						0	1	0	1
ILMN_1727855	PEMT	-1.56168	7.08633	-5.16693	3.61601e-05	0.00131008	2.1578	phosphatidylethanolamine N-methyltransferase (PEMT), nuclear gene encoding mitochondrial protein, transcript variant 1, mRNA.						0	1	0	1
ILMN_2268855	BAG5	-1.55966	5.23132	-6.73092	9.59297e-07	7.77335e-05	5.74051	BCL2-associated athanogene 5 (BAG5), transcript variant 3, mRNA.						1	1	1	3
ILMN_2414399	NME1	-1.55653	8.68103	-3.6444	0.00144595	0.0219319	-1.44687	non-metastatic cells 1, protein (NM23A) expressed in (NME1), transcript variant 2, mRNA.						0	0	0	0
ILMN_1799744	GALC	-1.55536	9.58007	-8.74978	1.39404e-08	3.10832e-06	9.90137	galactosylceramidase (GALC), transcript variant 1, mRNA.						0	0	0	0
ILMN_2198413	MYEOV	-1.55314	8.45769	-3.5039	0.00202551	0.0282153	-1.77145	myeloma overexpressed (in a subset of t(11;14) positive multiple myelomas) (MYEOV), mRNA.						0	1	0	1
ILMN_1684755	KAZALD1	-1.55084	6.75078	-4.41078	0.000225299	0.00532748	0.360891	Kazal-type serine peptidase inhibitor domain 1 (KAZALD1), mRNA.						1	1	1	3
ILMN_1777318	C9orf64	-1.54909	8.54995	-8.70056	1.53564e-08	3.35649e-06	9.80677	chromosome 9 open reading frame 64 (C9orf64), mRNA.						1	1	1	3
ILMN_2217601	ANXA9	-1.54807	6.56065	-8.21655	4.04356e-08	6.98205e-06	8.85837	annexin A9 (ANXA9), mRNA.						1	1	1	3
ILMN_2148796	MND1	-1.54795	8.17903	-4.03299	0.000564745	0.0107583	-0.535826	meiotic nuclear divisions 1 homolog (S. cerevisiae) (MND1), mRNA.						0	1	0	1
ILMN_2337923	TPD52L1	-1.54632	9.97265	-6.16998	3.41706e-06	0.000203086	4.48599	tumor protein D52-like 1 (TPD52L1), transcript variant 4, mRNA.						0	1	0	1
ILMN_1745108	ADAD2	-1.53778	4.82685	-5.47132	1.74916e-05	0.000735599	2.87376	adenosine deaminase domain containing 2 (ADAD2), mRNA.						0	1	0	1
ILMN_1868866		-1.53757	6.78236	-6.01509	4.88531e-06	0.000266948	4.13293	PREDICTED: Homo sapiens hypothetical LOC126435 (LOC126435), mRNA						0	0	0	0
ILMN_1806845	ALG3	-1.53713	6.63856	-6.23033	2.97506e-06	0.000183181	4.62281	asparagine-linked glycosylation 3 homolog (yeast, alpha-1,3-mannosyltransferase) (ALG3), transcript variant 3, mRNA.						1	1	1	3
ILMN_1691180	OTX1	-1.53603	5.24005	-6.96078	5.76595e-07	5.36459e-05	6.24291	orthodenticle homeobox 1 (OTX1), mRNA.						1	1	0	2
ILMN_3239060	KRBA1	-1.53561	7.58553	-6.93106	6.15592e-07	5.60324e-05	6.17833	KRAB-A domain containing 1 (KRBA1), mRNA.						0	1	0	1
ILMN_2392356	CTPS2	-1.53505	5.92928	-4.7018	0.000111088	0.00308585	1.05394	CTP synthase II (CTPS2), transcript variant 2, mRNA.						1	1	1	3
ILMN_2329569	C9orf116	-1.53497	8.23709	-5.91143	6.21501e-06	0.000326258	3.89518	chromosome 9 open reading frame 116 (C9orf116), transcript variant 2, mRNA.						0	1	1	2
ILMN_1677085	RGS19	-1.53366	8.79932	-9.54801	3.03225e-09	9.97429e-07	11.3883	regulator of G-protein signaling 19 (RGS19), transcript variant 1, mRNA.						0	1	0	1
ILMN_1757660	CAPS	-1.53323	7.77647	-5.54467	1.47014e-05	0.000644358	3.04522	calcyphosine (CAPS), transcript variant 2, mRNA.						0	1	0	1
ILMN_1690682	B3GALT4	-1.53317	5.59878	-5.01319	5.23259e-05	0.00173495	1.79395	UDP-Gal:betaGlcNAc beta 1,3-galactosyltransferase, polypeptide 4 (B3GALT4), mRNA.						0	1	0	1
ILMN_2223805	TSGA14	-1.53112	9.13569	-6.09136	4.09537e-06	0.00023298	4.30714	testis specific, 14 (TSGA14), mRNA.						0	0	0	0
ILMN_2374340	PLAUR	-1.53105	7.971	-5.04013	4.90392e-05	0.00164542	1.8578	plasminogen activator, urokinase receptor (PLAUR), transcript variant 2, mRNA.						0	1	0	1
ILMN_1671703	ACTA2	-1.53085	7.93399	-4.98299	5.62756e-05	0.0018294	1.72234	actin, alpha 2, smooth muscle, aorta (ACTA2), mRNA.						0	0	0	0
ILMN_1696585	FERMT1	-1.52988	7.38172	-4.42632	0.000216937	0.00518883	0.397904	fermitin family homolog 1 (Drosophila) (FERMT1), mRNA.						0	0	0	0
ILMN_1717052	STARD10	-1.52565	10.0337	-5.50645	1.60937e-05	0.000692593	2.95593	StAR-related lipid transfer (START) domain containing 10 (STARD10), mRNA.						1	1	1	3
ILMN_1736956	GREB1	-1.52309	5.62861	-4.46593	0.000197015	0.00482701	0.492196	growth regulation by estrogen in breast cancer 1 (GREB1), transcript variant c, mRNA.						1	1	1	3
ILMN_1663454	PKP1	-1.52239	5.72447	-3.8662	0.000846403	0.0146764	-0.92884	plakophilin 1 (ectodermal dysplasia/skin fragility syndrome) (PKP1), transcript variant 1a, mRNA.						0	1	0	1
ILMN_1811579	HOMER3	-1.5198	7.649	-5.03279	4.99138e-05	0.00166662	1.84039	homer homolog 3 (Drosophila) (HOMER3), mRNA.						0	1	0	1
ILMN_1701918	KLHDC9	-1.51915	6.93231	-6.07909	4.21307e-06	0.000236837	4.27915	kelch domain containing 9 (KLHDC9), transcript variant 3, mRNA.						0	1	0	1
ILMN_1676307	FIGN	-1.51532	5.19867	-7.44724	2.0088e-07	2.40932e-05	7.28241	fidgetin (FIGN), mRNA.						0	1	0	1
ILMN_1769388	GJB2	-1.51239	8.3673	-4.58354	0.000148024	0.0038662	0.772326	gap junction protein, beta 2, 26kDa (GJB2), mRNA.						0	1	0	1
ILMN_1709067	SAMD11	-1.51219	6.13623	-3.94604	0.000697471	0.0125973	-0.741015	sterile alpha motif domain containing 11 (SAMD11), mRNA.						1	1	1	3
ILMN_1782247	KAT2A	-1.51127	9.81995	-6.80618	8.11407e-07	6.80742e-05	5.90578	K(lysine) acetyltransferase 2A (KAT2A), mRNA.						0	1	0	1
ILMN_3251383	CCDC74B	-1.50988	6.62085	-4.71465	0.000107681	0.00301389	1.08452	coiled-coil domain containing 74B (CCDC74B), mRNA.						0	0	0	0
ILMN_1672094	DLX1	-1.50571	6.70729	-5.84662	7.22885e-06	0.000362785	3.74595	distal-less homeobox 1 (DLX1), transcript variant 1, mRNA.						0	1	0	1
ILMN_1740917	SCNN1B	-1.50416	4.92763	-8.00774	6.19894e-08	9.90131e-06	8.43895	sodium channel, nonvoltage-gated 1, beta (SCNN1B), mRNA.						0	1	0	1
ILMN_1675266	NAGPA	-1.50163	7.42771	-6.13198	3.72924e-06	0.000215848	4.39964	N-acetylglucosamine-1-phosphodiester alpha-N-acetylglucosaminidase (NAGPA), mRNA.						0	1	0	1
ILMN_2161330	SPDEF	-1.49962	8.58734	-3.8519	0.000876225	0.0150599	-0.962413	SAM pointed domain containing ets transcription factor (SPDEF), mRNA.						1	1	1	3
ILMN_1759097	MLLT11	-1.49631	7.09859	-7.11689	4.09669e-07	4.07065e-05	6.58005	myeloid/lymphoid or mixed-lineage leukemia (trithorax homolog, Drosophila); translocated to, 11 (MLLT11), mRNA.						1	1	0	2
ILMN_1719938	FGF11	-1.49606	4.9851	-8.20222	4.16305e-08	7.12934e-06	8.8298	fibroblast growth factor 11 (FGF11), mRNA.						0	0	0	0
ILMN_2151241	MMEL1	-1.49488	4.93738	-4.89109	7.02498e-05	0.00213532	1.50418	membrane metallo-endopeptidase-like 1 (MMEL1), mRNA.						0	1	1	2
ILMN_1694810	PANX2	-1.49485	7.81855	-3.91527	0.000751502	0.01338	-0.813462	pannexin 2 (PANX2), mRNA.						0	1	0	1
ILMN_1707124	TFPI	-1.49294	9.49177	-5.17161	3.5757e-05	0.00129973	2.16885	tissue factor pathway inhibitor (lipoprotein-associated coagulation inhibitor) (TFPI), transcript variant 1, mRNA.						0	1	0	1
ILMN_1701455	FBXO6	-1.49134	7.06369	-5.75372	8.98445e-06	0.000431344	3.53128	F-box protein 6 (FBXO6), mRNA.						0	1	0	1
ILMN_1691731	PARP14	-1.48812	6.7599	-5.49169	1.66668e-05	0.00070899	2.92141	poly (ADP-ribose) polymerase family, member 14 (PARP14), mRNA.						0	1	1	2
ILMN_2363361	SFXN4	-1.48749	9.34299	-8.83135	1.18837e-08	2.7321e-06	10.0574	sideroflexin 4 (SFXN4), transcript variant 3, mRNA.						0	1	0	1
ILMN_1686227	GNA14	-1.48725	5.70232	-6.5964	1.2963e-06	9.83262e-05	5.44327	guanine nucleotide binding protein (G protein), alpha 14 (GNA14), mRNA.						0	1	0	1
ILMN_1663119	DSC2	-1.48608	6.77644	-9.13488	6.61102e-09	1.74316e-06	10.6297	desmocollin 2 (DSC2), transcript variant Dsc2b, mRNA.						0	1	0	1
ILMN_1731418	SP110	-1.4839	8.61594	-6.30106	2.53063e-06	0.000163253	4.78262	SP110 nuclear body protein (SP110), transcript variant b, mRNA.						0	0	0	0
ILMN_1724410	USP46	-1.48389	6.87835	-6.9006	6.58358e-07	5.86397e-05	6.11206	ubiquitin specific peptidase 46 (USP46), mRNA.						0	1	0	1
ILMN_2274199	SUPT3H	-1.48323	6.44721	-6.52019	1.53896e-06	0.000112371	5.27383	suppressor of Ty 3 homolog (S. cerevisiae) (SUPT3H), transcript variant 2, mRNA.						1	1	1	3
ILMN_2382431	ANKRD36	-1.47624	6.48497	-4.46349	0.000198184	0.0048485	0.486403	ankyrin repeat domain 36 (ANKRD36), mRNA.						0	1	0	1
ILMN_1698996	SLC19A1	-1.4752	6.02022	-5.46276	1.78505e-05	0.000746946	2.85372	solute carrier family 19 (folate transporter), member 1 (SLC19A1), mRNA.						1	1	1	3
ILMN_1770616	C12orf56	-1.47475	5.59079	-6.28424	2.62977e-06	0.000167532	4.74466	chromosome 12 open reading frame 56 (C12orf56), mRNA.						0	0	0	0
ILMN_1743714	CARD10	-1.47073	8.68974	-6.25249	2.82782e-06	0.000175652	4.67294	caspase recruitment domain family, member 10 (CARD10), mRNA.						0	1	0	1
ILMN_1713450	MYL6B	-1.4704	10.9357	-6.88529	6.81008e-07	6.0495e-05	6.07868	myosin, light chain 6B, alkali, smooth muscle and non-muscle (MYL6B), mRNA.						1	1	1	3
ILMN_1676278	ABCC2	-1.46982	5.15744	-7.55357	1.60201e-07	2.03144e-05	7.50523	ATP-binding cassette, sub-family C (CFTR/MRP), member 2 (ABCC2), mRNA.						0	0	0	0
ILMN_1759419	ILVBL	-1.46906	10.074	-9.30211	4.80981e-09	1.35421e-06	10.9396	ilvB (bacterial acetolactate synthase)-like (ILVBL), mRNA.						0	1	0	1
ILMN_2380243	SMAGP	-1.45763	8.00295	-6.26255	2.76349e-06	0.000173229	4.69567	small cell adhesion glycoprotein (SMAGP), transcript variant 1, mRNA.						1	1	0	2
ILMN_1805973	GPR19	-1.45717	6.47287	-5.21598	3.21499e-05	0.00120013	2.27362	G protein-coupled receptor 19 (GPR19), mRNA.						0	1	1	2
ILMN_1698733	CNIH2	-1.45636	7.06403	-4.52444	0.000170886	0.00434712	0.631559	cornichon homolog 2 (Drosophila) (CNIH2), mRNA.						1	1	0	2
ILMN_1814769	LOC728160	-1.45393	5.01599	-6.06847	4.3177e-06	0.000241493	4.25492	PREDICTED: Homo sapiens similar to UDP-glucuronosyltransferase 2B15 precursor (UDPGT) (UDPGTh-3) (HLUG4), transcript variant 2 (LOC728160), mRNA.						0	0	0	0
ILMN_1779416	SCUBE2	-1.45139	7.18466	-4.21208	0.000365377	0.00770237	-0.111559	signal peptide, CUB domain, EGF-like 2 (SCUBE2), mRNA.						0	1	0	1
ILMN_1707339	BTG3	-1.44792	9.36911	-4.33353	0.000271884	0.00614381	0.177084	BTG family, member 3 (BTG3), mRNA.						0	0	0	0
ILMN_2394381	CLN3	-1.44575	7.36369	-4.61769	0.000136241	0.00361241	0.853667	ceroid-lipofuscinosis, neuronal 3 (CLN3), transcript variant 2, mRNA.						1	1	1	3
ILMN_1658835	CAV2	-1.44377	10.0877	-4.6752	0.000118493	0.00324543	0.9906	caveolin 2 (CAV2), transcript variant 1, mRNA.						0	1	0	1
ILMN_2050246	AGR3	-1.44313	5.39373	-3.60442	0.00159182	0.0234836	-1.53955	anterior gradient homolog 3 (Xenopus laevis) (AGR3), mRNA.						0	0	0	0
ILMN_1714383	TPD52L1	-1.44286	10.1891	-6.31097	2.47405e-06	0.000161768	4.80495	tumor protein D52-like 1 (TPD52L1), transcript variant 3, mRNA.						0	1	0	1
ILMN_1700887	TDRD5	-1.4427	5.48817	-4.93652	6.29515e-05	0.00197492	1.61205	tudor domain containing 5 (TDRD5), mRNA.						0	1	0	1
ILMN_1687652	TGFB3	-1.44045	6.30347	-6.29718	2.55314e-06	0.000164067	4.77387	transforming growth factor, beta 3 (TGFB3), mRNA.						0	1	0	1
ILMN_1747546	TSPAN1	-1.43666	6.20739	-5.06571	4.6112e-05	0.00157773	1.91838	tetraspanin 1 (TSPAN1), mRNA.						0	1	0	1
ILMN_1756676	PHF19	-1.43662	8.90324	-3.70696	0.00124371	0.0195551	-1.3014	PHD finger protein 19 (PHF19), transcript variant 2, mRNA.						1	1	1	3
ILMN_2392189	CTDSPL	-1.43476	8.50263	-4.95147	6.07201e-05	0.00192859	1.64755	CTD (carboxy-terminal domain, RNA polymerase II, polypeptide A) small phosphatase-like (CTDSPL), transcript variant 2, mRNA.						0	1	0	1
ILMN_1733045	RAB36	-1.43263	5.92177	-6.90635	6.50066e-07	5.835e-05	6.12457	RAB36, member RAS oncogene family (RAB36), mRNA.						0	1	0	1
ILMN_2234709	C12orf60	-1.43192	5.99467	-5.28061	2.75457e-05	0.00106537	2.42594	chromosome 12 open reading frame 60 (C12orf60), mRNA.						0	0	0	0
ILMN_1805673	ALKBH4	-1.4307	6.54822	-6.79481	8.32158e-07	6.94643e-05	5.88085	alkB, alkylation repair homolog 4 (E. coli) (ALKBH4), mRNA.						0	1	0	1
ILMN_1676665	CUEDC1	-1.4299	11.4207	-6.52199	1.53271e-06	0.000112161	5.27784	CUE domain containing 1 (CUEDC1), mRNA.						0	1	1	2
ILMN_2172124	ZNF630	-1.42935	6.29675	-5.84804	7.20489e-06	0.00036213	3.74923	zinc finger protein 630 (ZNF630), mRNA.						0	1	0	1
ILMN_1803367	EVI1	-1.42629	8.411	-4.67203	0.000119407	0.00326507	0.983061	ecotropic viral integration site 1 (EVI1), mRNA.						0	0	0	0
ILMN_1736242	PLEKHG4	-1.42615	6.45858	-3.33769	0.00300912	0.0373491	-2.15096	pleckstrin homology domain containing, family G (with RhoGef domain) member 4 (PLEKHG4), mRNA.						0	1	0	1
ILMN_1658437	SFXN4	-1.42593	10.3474	-7.81572	9.22988e-08	1.32747e-05	8.04774	sideroflexin 4 (SFXN4), mRNA.						0	1	0	1
ILMN_1652512	C2CD2	-1.42545	8.6134	-6.79343	8.34711e-07	6.95027e-05	5.87783	C2 calcium-dependent domain containing 2 (C2CD2), transcript variant 1, mRNA.						0	0	0	0
ILMN_1765232	C10orf59	-1.42542	7.31182	-5.06378	4.63263e-05	0.00158181	1.91382	chromosome 10 open reading frame 59 (C10orf59), transcript variant 2, mRNA.						0	0	0	0
ILMN_1709590	PGM5	-1.42411	4.95885	-6.50758	1.58338e-06	0.000114607	5.24572	phosphoglucomutase 5 (PGM5), mRNA.						0	0	0	0
ILMN_1726352	THSD4	-1.42323	5.69293	-6.43867	1.85046e-06	0.000130249	5.09179	thrombospondin, type I, domain containing 4 (THSD4), mRNA.						0	1	1	2
ILMN_1699987	MANEA	-1.42251	6.89526	-4.4225	0.000218966	0.00522608	0.388792	mannosidase, endo-alpha (MANEA), mRNA.						0	1	0	1
ILMN_1800276	RCN1	-1.42068	10.475	-5.18022	3.5026e-05	0.00128157	2.1892	reticulocalbin 1, EF-hand calcium binding domain (RCN1), mRNA.						0	1	0	1
ILMN_2094313	ZDHHC1	-1.4194	6.95886	-5.84944	7.18146e-06	0.000361604	3.75245	zinc finger, DHHC-type containing 1 (ZDHHC1), mRNA.						0	1	0	1
ILMN_1671568	ECHDC2	-1.41689	10.3763	-6.94336	5.99134e-07	5.50858e-05	6.20507	enoyl Coenzyme A hydratase domain containing 2 (ECHDC2), mRNA.						0	1	0	1
ILMN_1713813	LOC400578	-1.41422	5.57703	-3.91532	0.000751421	0.01338	-0.813358	PREDICTED: Homo sapiens similar to Keratin, type I cytoskeletal 14 (Cytokeratin-14) (CK-14) (Keratin-14) (K14) (LOC400578), mRNA.						0	0	0	0
ILMN_1750051	FLJ39827	-1.41326	7.46683	-6.26494	2.74839e-06	0.000172608	4.70108	hypothetical protein FLJ39827 (FLJ39827), mRNA.						0	0	0	0
ILMN_2044453	LPAR5	-1.4131	6.53665	-4.33304	0.000272212	0.00614381	0.175907	lysophosphatidic acid receptor 5 (LPAR5), mRNA.						0	0	0	0
ILMN_2234710	C12orf60	-1.41091	5.94031	-4.05797	0.000531495	0.0103021	-0.47678	chromosome 12 open reading frame 60 (C12orf60), mRNA.						0	0	0	0
ILMN_1732489	SLC10A7	-1.40965	6.88859	-5.31352	2.54634e-05	0.000999967	2.50343	solute carrier family 10 (sodium/bile acid cotransporter family), member 7 (SLC10A7), transcript variant 2, mRNA.						0	1	0	1
ILMN_1779190	ALKBH8	-1.40958	6.8853	-5.33058	2.44481e-05	0.000967748	2.54354	alkB, alkylation repair homolog 8 (E. coli) (ALKBH8), mRNA.						0	0	0	0
ILMN_2399304	NAV2	-1.40856	7.52592	-4.04324	0.000550861	0.0105544	-0.511607	neuron navigator 2 (NAV2), transcript variant 2, mRNA.						0	0	0	0
ILMN_1680591	RTKN	-1.40652	7.83225	-3.23419	0.00384278	0.0445771	-2.3844	rhotekin (RTKN), transcript variant 2, mRNA.						0	1	0	1
ILMN_1683859	SLC7A1	-1.40467	11.0403	-4.95802	5.97692e-05	0.00191302	1.66308	solute carrier family 7 (cationic amino acid transporter, y+ system), member 1 (SLC7A1), mRNA.						0	1	1	2
ILMN_1665859	RAB27A	-1.40401	7.10966	-4.09098	0.00049052	0.00968303	-0.398673	RAB27A, member RAS oncogene family (RAB27A), transcript variant 4, mRNA.						0	1	0	1
ILMN_1736546	SLC16A14	-1.40287	6.09702	-5.41749	1.98772e-05	0.000811277	2.74765	solute carrier family 16, member 14 (monocarboxylic acid transporter 14) (SLC16A14), mRNA.						0	1	0	1
ILMN_1653042	HSD3B7	-1.4027	6.84578	-4.31649	0.000283396	0.00632747	0.136554	hydroxy-delta-5-steroid dehydrogenase, 3 beta- and steroid delta-isomerase 7 (HSD3B7), mRNA.						0	1	0	1
ILMN_1668822	BATF	-1.4017	7.17556	-5.48595	1.68951e-05	0.000717781	2.90799	basic leucine zipper transcription factor, ATF-like (BATF), mRNA.						1	1	1	3
ILMN_1785742	AMZ1	-1.40124	5.22349	-7.5157	1.73615e-07	2.16842e-05	7.42606	archaelysin family metallopeptidase 1 (AMZ1), mRNA.						0	1	0	1
ILMN_1774901	GDPD3	-1.40123	6.007	-5.7318	9.45846e-06	0.000447633	3.48052	glycerophosphodiester phosphodiesterase domain containing 3 (GDPD3), mRNA.						0	1	0	1
ILMN_1710064	SDR16C5	-1.40011	5.4622	-5.10932	4.15227e-05	0.00145671	2.0216	short chain dehydrogenase/reductase family 16C, member 5 (SDR16C5), mRNA.						0	0	0	0
ILMN_2142284	SLC25A43	-1.39996	10.4295	-6.84028	7.52309e-07	6.47512e-05	5.98042	solute carrier family 25, member 43 (SLC25A43), mRNA.						0	1	0	1
ILMN_1729546	C19orf54	-1.39801	7.78129	-3.79728	0.001	0.0166699	-1.09043	chromosome 19 open reading frame 54 (C19orf54), mRNA.						0	1	0	1
ILMN_1769451	ILVBL	-1.3977	11.1208	-7.26162	2.9927e-07	3.24924e-05	6.88963	ilvB (bacterial acetolactate synthase)-like (ILVBL), mRNA.						0	1	0	1
ILMN_1735779	KCNJ8	-1.39654	6.05395	-4.45743	0.000201129	0.00489702	0.471962	potassium inwardly-rectifying channel, subfamily J, member 8 (KCNJ8), mRNA.						1	1	0	2
ILMN_1702787	SEMA4A	-1.39235	6.05389	-6.13281	3.72216e-06	0.000215848	4.40152	sema domain, immunoglobulin domain (Ig), transmembrane domain (TM) and short cytoplasmic domain, (semaphorin) 4A (SEMA4A), mRNA.						0	1	0	1
ILMN_2211739	SLC15A2	-1.38999	5.18703	-7.65617	1.28963e-07	1.70699e-05	7.71872	solute carrier family 15 (H+/peptide transporter), member 2 (SLC15A2), mRNA.						1	1	1	3
ILMN_1726842	TYW3	-1.38885	7.10818	-5.28615	2.71832e-05	0.00105327	2.439	tRNA-yW synthesizing protein 3 homolog (S. cerevisiae) (TYW3), mRNA.						0	1	0	1
ILMN_1694548	ANXA3	-1.388	10.3773	-5.43942	1.88679e-05	0.000777726	2.79905	annexin A3 (ANXA3), mRNA.						0	1	0	1
ILMN_1755354	YBX2	-1.38621	6.71136	-5.06892	4.57569e-05	0.00156882	1.92599	Y box binding protein 2 (YBX2), mRNA.						0	1	0	1
ILMN_2370907	RAD51L3	-1.385	6.55687	-5.73652	9.35436e-06	0.000443619	3.49145	RAD51-like 3 (S. cerevisiae) (RAD51L3), transcript variant 1, mRNA.						0	0	0	0
ILMN_1689111	CXCL12	-1.38452	5.09095	-8.316	3.30576e-08	6.03447e-06	9.05595	chemokine (C-X-C motif) ligand 12 (stromal cell-derived factor 1) (CXCL12), transcript variant 2, mRNA.						0	1	0	1
ILMN_1810832	ZNF343	-1.3834	6.7996	-6.19311	3.2402e-06	0.000195254	4.53848	zinc finger protein 343 (ZNF343), mRNA.						0	0	0	0
ILMN_1860216		-1.38312	5.92519	-5.75384	8.98177e-06	0.000431344	3.53158	PREDICTED: Homo sapiens hypothetical LOC221344 (LOC221344), mRNA						0	0	0	0
ILMN_1661778	MTL5	-1.38271	4.90702	-4.83381	8.06849e-05	0.00238275	1.36803	metallothionein-like 5, testis-specific (tesmin) (MTL5), transcript variant 1, mRNA.						1	1	0	2
ILMN_1745501	DNALI1	-1.38249	5.82411	-4.44065	0.000209504	0.00506945	0.432023	dynein, axonemal, light intermediate chain 1 (DNALI1), mRNA.						0	0	0	0
ILMN_1690616	LOC643008	-1.37924	5.02555	-4.33155	0.0002732	0.0061519	0.172365	PREDICTED: Homo sapiens PP12104, transcript variant 1 (LOC643008), mRNA.						0	0	0	0
ILMN_1903120		-1.37475	5.14266	-6.42513	1.90814e-06	0.000132347	5.06147	602807977F1 NCI_CGAP_Brn67 Homo sapiens cDNA clone IMAGE:4940250 5, mRNA sequence						0	0	0	0
ILMN_1737360	TSPYL3	-1.37243	5.68539	-5.04308	4.86922e-05	0.00163901	1.86478	PREDICTED: Homo sapiens TSPY-like 3 (pseudogene) (TSPYL3), misc RNA.						0	0	0	0
ILMN_2384237	STAP2	-1.37049	6.47562	-4.59184	0.00014507	0.00381303	0.792092	signal transducing adaptor family member 2 (STAP2), transcript variant 1, mRNA.						1	1	0	2
ILMN_1761946	PROM2	-1.3691	7.80258	-4.705	0.00011023	0.00307229	1.06155	prominin 2 (PROM2), mRNA.						1	1	1	3
ILMN_1701512	KIAA0391	-1.3689	9.70025	-8.4411	2.57051e-08	4.93887e-06	9.30251	KIAA0391 (KIAA0391), mRNA.						1	1	1	3
ILMN_1818562		-1.36845	5.91701	-4.44443	0.000207588	0.00503041	0.441019	cDNA clone IMAGE:5267453						0	0	0	0
ILMN_1686679	ZNF462	-1.36795	8.86924	-7.21522	3.30866e-07	3.48948e-05	6.79069	zinc finger protein 462 (ZNF462), mRNA.						0	0	0	0
ILMN_1707088	DENND2D	-1.36755	8.1363	-4.84082	7.93288e-05	0.00235526	1.38469	DENN/MADD domain containing 2D (DENND2D), mRNA.						1	1	1	3
ILMN_1763127	CCBP2	-1.36754	5.50366	-6.61457	1.24448e-06	9.57068e-05	5.48355	chemokine binding protein 2 (CCBP2), mRNA.						0	1	0	1
ILMN_1705984	HNMT	-1.36429	5.60649	-5.63848	1.178e-05	0.000539071	3.26386	histamine N-methyltransferase (HNMT), transcript variant 1, mRNA.						0	0	0	0
ILMN_1704139	DHRSX	-1.36091	6.08475	-4.64757	0.00012671	0.00341972	0.924816	dehydrogenase/reductase (SDR family) X-linked (DHRSX), mRNA.						0	0	0	0
ILMN_1713875	NME1	-1.35818	8.1388	-3.5251	0.00192534	0.0270811	-1.72269	non-metastatic cells 1, protein (NM23A) expressed in (NME1), transcript variant 1, mRNA.						0	0	0	0
ILMN_3305055	TP63	-1.3577	5.46224	-4.51031	0.000176858	0.00446485	0.597905	tumor protein p63 (TP63), transcript variant 5, mRNA.						0	1	1	2
ILMN_1746831	ZNF114	-1.3542	8.30111	-4.93815	6.27045e-05	0.00196903	1.61592	zinc finger protein 114 (ZNF114), mRNA.						0	1	0	1
ILMN_1738558	RGS20	-1.35367	7.30763	-8.06546	5.50523e-08	9.05446e-06	8.5555	regulator of G-protein signaling 20 (RGS20), transcript variant 1, mRNA.						0	1	0	1
ILMN_1651282	COL17A1	-1.35241	6.74095	-3.27414	0.00349729	0.0417369	-2.29457	collagen, type XVII, alpha 1 (COL17A1), mRNA.						0	0	0	0
ILMN_1803033	MGST1	-1.35021	6.92652	-5.36333	2.26119e-05	0.000902927	2.62053	microsomal glutathione S-transferase 1 (MGST1), transcript variant 1c, mRNA.						0	0	0	0
ILMN_2180371	C12orf24	-1.34796	9.3536	-6.15674	3.52267e-06	0.000207506	4.45593	chromosome 12 open reading frame 24 (C12orf24), mRNA.						0	0	0	0
ILMN_1682775	EDN1	-1.34606	8.48385	-4.15836	0.000416382	0.00848678	-0.239009	endothelin 1 (EDN1), mRNA.						0	0	0	0
ILMN_3210921	LOC650515	-1.34459	7.37573	-6.22319	3.02411e-06	0.000184687	4.60666	PREDICTED: Homo sapiens similar to hCG2026922 (LOC650515), mRNA.						0	0	0	0
ILMN_1785036	KIAA1345	-1.34407	5.45132	-5.55707	1.42764e-05	0.000631565	3.07416	PREDICTED: Homo sapiens KIAA1345 protein, transcript variant 8 (KIAA1345), mRNA.						0	0	0	0
ILMN_1729117	COL5A2	-1.34282	5.33585	-6.00391	5.01344e-06	0.000272159	4.10736	collagen, type V, alpha 2 (COL5A2), mRNA.						0	1	0	1
ILMN_1797209	TSGA14	-1.34205	8.08709	-6.62209	1.22366e-06	9.47637e-05	5.50021	testis specific, 14 (TSGA14), mRNA.						0	0	0	0
ILMN_1689251	SPG3A	-1.34169	7.26631	-5.31131	2.55983e-05	0.00100289	2.49822	spastic paraplegia 3A (autosomal dominant) (SPG3A), transcript variant 1, mRNA.						0	0	0	0
ILMN_2366972	NUDT6	-1.33477	7.16854	-5.76929	8.66231e-06	0.000419516	3.56733	nudix (nucleoside diphosphate linked moiety X)-type motif 6 (NUDT6), transcript variant 1, mRNA.						0	1	0	1
ILMN_1725705	CLPP	-1.33471	9.33203	-6.00265	5.02815e-06	0.000272513	4.10447	ClpP caseinolytic peptidase, ATP-dependent, proteolytic subunit homolog (E. coli) (CLPP), nuclear gene encoding mitochondrial protein, mRNA.						0	0	0	0
ILMN_1726893	EPN3	-1.33457	6.57579	-6.14437	3.62436e-06	0.000211824	4.42782	epsin 3 (EPN3), mRNA.						1	1	1	3
ILMN_2302075	MSI2	-1.33325	5.26222	-6.39265	2.05417e-06	0.000139848	4.98864	musashi homolog 2 (Drosophila) (MSI2), transcript variant 1, mRNA.						0	1	1	2
ILMN_2237252	LY6H	-1.3325	5.79559	-6.59349	1.30481e-06	9.87468e-05	5.4368	lymphocyte antigen 6 complex, locus H (LY6H), mRNA.						0	1	0	1
ILMN_1798270	C11orf75	-1.33217	8.27045	-4.8555	7.65615e-05	0.0022936	1.41959	chromosome 11 open reading frame 75 (C11orf75), mRNA.						0	0	0	0
ILMN_1676302	FAM113A	-1.33196	7.92196	-5.03749	4.93523e-05	0.00165286	1.85153	family with sequence similarity 113, member A (FAM113A), mRNA.						0	0	0	0
ILMN_1667260	MAPK3	-1.33184	9.94276	-6.41907	1.93456e-06	0.000133621	5.0479	mitogen-activated protein kinase 3 (MAPK3), mRNA.						0	1	0	1
ILMN_1657446	C1orf57	-1.33112	9.37333	-7.52018	1.71973e-07	2.15602e-05	7.43542	chromosome 1 open reading frame 57 (C1orf57), mRNA.						0	0	0	0
ILMN_1711838	SLC25A24	-1.33046	7.30424	-3.44753	0.00231743	0.0310952	-1.90075	solute carrier family 25 (mitochondrial carrier; phosphate carrier), member 24 (SLC25A24), nuclear gene encoding mitochondrial protein, transcript variant 1, mRNA.						0	1	1	2
ILMN_2402341	MAPK3	-1.32848	8.79152	-5.74404	9.19079e-06	0.000438715	3.50886	mitogen-activated protein kinase 3 (MAPK3), transcript variant 2, mRNA.						0	1	0	1
ILMN_1721316	TNFRSF10A	-1.32579	7.64583	-5.14279	3.83164e-05	0.00137175	2.10075	tumor necrosis factor receptor superfamily, member 10a (TNFRSF10A), mRNA.						0	1	0	1
ILMN_1730523	FAM195A	-1.32297	8.47844	-6.00979	4.94563e-06	0.000269801	4.12081	family with sequence similarity 195, member A (FAM195A), mRNA.						1	1	1	3
ILMN_1772644	EML3	-1.3229	9.19463	-7.49388	1.81867e-07	2.23784e-05	7.38033	echinoderm microtubule associated protein like 3 (EML3), mRNA.						1	1	0	2
ILMN_1718520	C10orf59	-1.32147	8.4038	-7.54107	1.64508e-07	2.07024e-05	7.47911	chromosome 10 open reading frame 59 (C10orf59), transcript variant 1, mRNA.						0	0	0	0
ILMN_1716651	RUNX2	-1.31991	6.69823	-5.08092	4.44558e-05	0.00153486	1.95439	runt-related transcription factor 2 (RUNX2), transcript variant 1, mRNA.						1	1	0	2
ILMN_1801262	RAD51L1	-1.31899	5.49877	-6.22995	2.97767e-06	0.000183181	4.62194	RAD51-like 1 (S. cerevisiae) (RAD51L1), transcript variant 2, mRNA.						0	0	0	0
ILMN_1730351	FLJ35767	-1.31895	6.25995	-4.41172	0.000224783	0.00532665	0.363135	FLJ35767 protein (FLJ35767), mRNA.						0	0	0	0
ILMN_1814799	S100A13	-1.31884	7.03688	-4.20537	0.000371393	0.00778964	-0.127493	S100 calcium binding protein A13 (S100A13), transcript variant 4, mRNA.						1	1	1	3
ILMN_1718898	HOXC9	-1.3165	5.39457	-6.71699	9.89561e-07	7.9467e-05	5.70985	homeobox C9 (HOXC9), mRNA.						0	1	0	1
ILMN_1757730	TTC27	-1.31604	9.60963	-5.15861	3.68887e-05	0.00133068	2.13815	tetratricopeptide repeat domain 27 (TTC27), mRNA.						0	0	0	0
ILMN_1679194	UGT2B7	-1.31571	5.13666	-6.39989	2.02064e-06	0.000138131	5.0049	PREDICTED: Homo sapiens UDP glucuronosyltransferase 2 family, polypeptide B7 (UGT2B7), mRNA.						0	0	0	0
ILMN_1657893	TXNRD2	-1.31333	8.69548	-7.24999	3.06886e-07	3.28892e-05	6.86486	thioredoxin reductase 2 (TXNRD2), nuclear gene encoding mitochondrial protein, mRNA.						0	1	1	2
ILMN_1763196	WDR72	-1.31153	6.05975	-7.21228	3.3298e-07	3.48948e-05	6.78441	WD repeat domain 72 (WDR72), mRNA.						0	1	1	2
ILMN_1669281	CLN3	-1.30775	7.84932	-4.73968	0.00010134	0.00288009	1.14411	ceroid-lipofuscinosis, neuronal 3 (CLN3), transcript variant 1, mRNA.						1	1	1	3
ILMN_2053527	PARP9	-1.30692	6.05616	-3.67739	0.00133556	0.0206232	-1.37022	poly (ADP-ribose) polymerase family, member 9 (PARP9), mRNA.						1	1	0	2
ILMN_2183728	INTU	-1.30652	6.39408	-6.58919	1.31748e-06	9.94789e-05	5.42726	inturned planar cell polarity effector homolog (Drosophila) (INTU), mRNA.						0	0	1	1
ILMN_1659312	PMP22	-1.30571	5.74	-5.31512	2.53662e-05	0.000997328	2.5072	peripheral myelin protein 22 (PMP22), transcript variant 1, mRNA.						1	1	0	2
ILMN_1767658	RRS1	-1.30569	9.21285	-4.46184	0.000198982	0.00486087	0.482467	RRS1 ribosome biogenesis regulator homolog (S. cerevisiae) (RRS1), mRNA.						1	1	0	2
ILMN_1718766	MT1F	-1.30565	8.96428	-3.86038	0.000858404	0.0148149	-0.942492	metallothionein 1F (MT1F), mRNA.						0	0	0	0
ILMN_1742031	IFRD2	-1.3051	8.54029	-4.73486	0.000102531	0.00290399	1.13264	interferon-related developmental regulator 2 (IFRD2), mRNA.						0	1	0	1
ILMN_1783598	CAB39L	-1.30408	6.99859	-7.78984	9.74225e-08	1.38319e-05	7.99462	calcium binding protein 39-like (CAB39L), transcript variant 2, mRNA.						0	1	0	1
ILMN_1811470	PLEK2	-1.303	8.00301	-4.75873	9.67691e-05	0.00277152	1.18944	pleckstrin 2 (PLEK2), mRNA.						0	0	0	0
ILMN_1711799	C9orf40	-1.3019	8.90665	-5.62022	1.22983e-05	0.000557416	3.22136	chromosome 9 open reading frame 40 (C9orf40), mRNA.						0	1	0	1
ILMN_1653278	MUC20	-1.30174	5.40211	-4.75209	9.83384e-05	0.00280678	1.17364	mucin 20, cell surface associated (MUC20), transcript variant S, mRNA.						0	1	0	1
ILMN_1690442	C18orf45	-1.30022	8.61568	-6.06059	4.39709e-06	0.000244871	4.23693	chromosome 18 open reading frame 45 (C18orf45), mRNA.						0	0	0	0
ILMN_1671906	MND1	-1.29877	8.66246	-3.48698	0.00210916	0.0290637	-1.81034	meiotic nuclear divisions 1 homolog (S. cerevisiae) (MND1), mRNA.						0	1	0	1
ILMN_1726986	AADAT	-1.29726	7.70584	-5.43364	1.91289e-05	0.000786533	2.7855	aminoadipate aminotransferase (AADAT), transcript variant 2, mRNA.						0	1	0	1
ILMN_2371685	UBE2E1	-1.29673	8.19495	-3.40103	0.00258891	0.0336639	-2.00698	ubiquitin-conjugating enzyme E2E 1 (UBC4/5 homolog, yeast) (UBE2E1), transcript variant 1, mRNA.						1	1	0	2
ILMN_1687213	C8orf13	-1.29621	5.93847	-4.94374	6.18644e-05	0.00195002	1.62919	chromosome 8 open reading frame 13 (C8orf13), mRNA.						0	0	0	0
ILMN_1783671	PCDHB12	-1.29619	5.54462	-4.63697	0.000130013	0.0034806	0.899566	protocadherin beta 12 (PCDHB12), mRNA.						0	0	0	0
ILMN_1805725	B4GALNT1	-1.29218	5.40736	-3.63054	0.00149497	0.0224739	-1.47903	beta-1,4-N-acetyl-galactosaminyl transferase 1 (B4GALNT1), mRNA.						0	1	0	1
ILMN_1779076	HINT3	-1.292	7.94577	-6.42305	1.91716e-06	0.000132695	5.05682	histidine triad nucleotide binding protein 3 (HINT3), mRNA.						0	1	1	2
ILMN_1685005	TNFRSF1A	-1.29146	9.82835	-5.79508	8.15462e-06	0.000398413	3.62697	tumor necrosis factor receptor superfamily, member 1A (TNFRSF1A), mRNA.						1	1	1	3
ILMN_1707169	AGMAT	-1.28948	6.24383	-4.03716	0.000559054	0.0106805	-0.525971	agmatine ureohydrolase (agmatinase) (AGMAT), mRNA.						0	0	0	0
ILMN_1670719	TPD52L1	-1.28932	5.53858	-7.29921	2.75958e-07	3.02832e-05	6.96956	tumor protein D52-like 1 (TPD52L1), transcript variant 2, mRNA.						0	1	0	1
ILMN_1655011	SERF1B	-1.28873	10.2088	-6.7004	1.02692e-06	8.18159e-05	5.67327	small EDRK-rich factor 1B (centromeric) (SERF1B), mRNA.						0	0	0	0
ILMN_2061565	PLCH2	-1.28832	5.40986	-4.24691	0.000335686	0.00723374	-0.028839	phospholipase C, eta 2 (PLCH2), mRNA.						0	1	0	1
ILMN_3185198	ARP11	-1.28528	5.9586	-5.47903	1.71747e-05	0.000727799	2.8918	PREDICTED: Homo sapiens misc_RNA (ARP11), miscRNA.						0	0	0	0
ILMN_1715543	ACOT1	-1.28522	7.45574	-4.03825	0.000557577	0.0106585	-0.523399	acyl-CoA thioesterase 1 (ACOT1), mRNA.						0	1	1	2
ILMN_1738173	METTL4	-1.28357	6.60778	-5.23987	3.03636e-05	0.00114763	2.32995	methyltransferase like 4 (METTL4), mRNA.						0	1	0	1
ILMN_1713829	PTGES	-1.283	6.87877	-4.17571	0.000399176	0.00824418	-0.197861	prostaglandin E synthase (PTGES), mRNA.						0	1	0	1
ILMN_2148913	TMEM45A	-1.2828	8.10632	-3.55669	0.00178501	0.0255839	-1.64988	transmembrane protein 45A (TMEM45A), mRNA.						0	1	0	1
ILMN_2107933	ZNF285A	-1.28257	5.71317	-6.34216	2.30423e-06	0.000154031	4.87518	zinc finger protein 285A (ZNF285A), mRNA.						0	0	0	0
ILMN_1696846	LOC541471	-1.28064	5.72299	-3.71407	0.00122256	0.0192863	-1.28482	PREDICTED: Homo sapiens hypothetical LOC541471 (LOC541471), misc RNA.						0	0	0	0
ILMN_3287855	LOC100131578	-1.28004	5.79571	-5.92773	5.98373e-06	0.000315551	3.93263	PREDICTED: Homo sapiens hypothetical protein LOC100131578 (LOC100131578), mRNA.						0	0	0	0
ILMN_1874323		-1.27871	6.17449	-4.37728	0.000244431	0.00564331	0.28116	PM3-DT0037-231299-001-e06 DT0037 Homo sapiens cDNA, mRNA sequence						0	0	0	0
ILMN_3240586	PLD6	-1.2786	9.72747	-4.90394	6.81037e-05	0.00209251	1.53469	phospholipase D family, member 6 (PLD6), mRNA.						0	1	0	1
ILMN_1774336	POLE2	-1.27832	9.7288	-3.6189	0.00153739	0.0228735	-1.50601	polymerase (DNA directed), epsilon 2 (p59 subunit) (POLE2), mRNA.						0	1	1	2
ILMN_2364535	SNUPN	-1.27745	8.29691	-6.22078	3.04093e-06	0.000185374	4.60118	snurportin 1 (SNUPN), transcript variant 2, mRNA.						0	0	0	0
ILMN_1733932	SNUPN	-1.27374	8.12096	-6.46281	1.75202e-06	0.000124909	5.14577	snurportin 1 (SNUPN), transcript variant 3, mRNA.						0	0	0	0
ILMN_2405156	PPAP2C	-1.27245	6.84997	-3.56379	0.00175488	0.0252391	-1.63349	phosphatidic acid phosphatase type 2C (PPAP2C), transcript variant 2, mRNA.						0	1	0	1
ILMN_1751656	KLF11	-1.27179	9.39819	-4.06977	0.000516472	0.0100993	-0.448871	PREDICTED: Homo sapiens Kruppel-like factor 11 (KLF11), mRNA.						0	1	0	1
ILMN_1695362	ZNF32	-1.27176	9.00126	-7.30731	2.71184e-07	3.01323e-05	6.98675	zinc finger protein 32 (ZNF32), transcript variant 2, mRNA.						0	1	0	1
ILMN_2400922	OPRL1	-1.26903	6.62691	-4.36514	0.000251757	0.00576042	0.252278	opiate receptor-like 1 (OPRL1), transcript variant 2, mRNA.						0	1	0	1
ILMN_1734702	MANEA	-1.26887	6.55822	-3.91953	0.000743792	0.0132783	-0.803452	mannosidase, endo-alpha (MANEA), mRNA.						0	1	0	1
ILMN_2140510	KLHL13	-1.26747	5.54564	-4.48124	0.000189814	0.00469911	0.528655	kelch-like 13 (Drosophila) (KLHL13), mRNA.						0	0	0	0
ILMN_1738989	GOLSYN	-1.26675	6.98902	-6.08855	4.12201e-06	0.000233695	4.30073	Golgi-localized protein (GOLSYN), transcript variant 7, mRNA.						0	0	0	0
ILMN_1774373	NIPAL2	-1.26596	5.92069	-6.92505	6.23791e-07	5.66235e-05	6.16528	NIPA-like domain containing 2 (NIPAL2), mRNA.						1	1	1	3
ILMN_2387471	FLJ22184	-1.26573	8.47357	-4.50851	0.000177633	0.00448101	0.593622	hypothetical protein FLJ22184 (FLJ22184), mRNA.						0	1	0	1
ILMN_1804735	CBS	-1.26479	7.38468	-5.43026	1.92829e-05	0.000790909	2.77759	cystathionine-beta-synthase (CBS), mRNA.						0	1	0	1
ILMN_1763000	ADAP2	-1.26392	6.6681	-4.04974	0.000542223	0.0104611	-0.496229	ArfGAP with dual PH domains 2 (ADAP2), mRNA.						0	0	0	0
ILMN_1782015	FCRLB	-1.26141	7.09304	-5.87028	6.8405e-06	0.000350173	3.80048	Fc receptor-like B (FCRLB), mRNA.						0	1	0	1
ILMN_1755721	FAM63A	-1.26124	6.97503	-4.84627	7.82902e-05	0.00233068	1.39764	family with sequence similarity 63, member A (FAM63A), transcript variant 1, mRNA.						1	1	0	2
ILMN_1752639	SLC25A24	-1.25855	9.8746	-5.11839	4.06277e-05	0.00143344	2.04306	solute carrier family 25 (mitochondrial carrier; phosphate carrier), member 24 (SLC25A24), nuclear gene encoding mitochondrial protein, transcript variant 1, mRNA.						0	1	1	2
ILMN_3241091	LOC100130886	-1.25523	10.2303	-6.69843	1.03144e-06	8.19799e-05	5.66893	PREDICTED: Homo sapiens hypothetical protein LOC100130886 (LOC100130886), mRNA.						0	0	0	0
ILMN_1665192	NUDT6	-1.25519	7.3676	-4.9283	6.42121e-05	0.00200311	1.59255	nudix (nucleoside diphosphate linked moiety X)-type motif 6 (NUDT6), transcript variant 1, mRNA.						0	1	0	1
ILMN_1719599	SYTL4	-1.25436	8.85682	-5.75841	8.88613e-06	0.000427861	3.54215	synaptotagmin-like 4 (granuphilin-a) (SYTL4), mRNA.						0	0	0	0
ILMN_1713249	PHF19	-1.2511	9.12405	-5.54868	1.45623e-05	0.000639954	3.05459	PHD finger protein 19 (PHF19), transcript variant 1, mRNA.						1	1	1	3
ILMN_1813938	CHCHD4	-1.24992	9.97007	-5.04644	4.83002e-05	0.00163077	1.87274	coiled-coil-helix-coiled-coil-helix domain containing 4 (CHCHD4), nuclear gene encoding mitochondrial protein, transcript variant 2, mRNA.						0	1	0	1
ILMN_1744244	DPAGT1	-1.24752	7.46755	-3.69271	0.00128715	0.0200202	-1.33456	dolichyl-phosphate (UDP-N-acetylglucosamine) N-acetylglucosaminephosphotransferase 1 (GlcNAc-1-P transferase) (DPAGT1), transcript variant 1, mRNA.						0	1	0	1
ILMN_1799579	CCDC51	-1.24713	8.04011	-5.03106	5.01218e-05	0.00167037	1.8363	coiled-coil domain containing 51 (CCDC51), mRNA.						0	1	0	1
ILMN_1781388	PGM5	-1.24333	5.24473	-4.42818	0.000215958	0.0051766	0.402329	phosphoglucomutase 5 (PGM5), mRNA.						0	0	0	0
ILMN_1754272	GINS3	-1.24218	8.98489	-3.32827	0.00307707	0.0379643	-2.17231	GINS complex subunit 3 (Psf3 homolog) (GINS3), mRNA.						0	0	0	0
ILMN_1765636	FLJ22184	-1.24206	5.33838	-4.49177	0.000185014	0.00461465	0.553744	PREDICTED: Homo sapiens hypothetical protein FLJ22184 (FLJ22184), mRNA.						0	1	0	1
ILMN_1750748	MGC102966	-1.24171	5.60756	-4.12512	0.000451444	0.0090515	-0.317808	PREDICTED: Homo sapiens similar to Keratin, type I cytoskeletal 16 (Cytokeratin-16) (CK-16) (Keratin-16) (K16) (MGC102966), misc RNA.						0	0	0	0
ILMN_1725366	SLC27A5	-1.23961	6.48159	-5.4715	1.7484e-05	0.000735599	2.87419	solute carrier family 27 (fatty acid transporter), member 5 (SLC27A5), mRNA.						0	1	0	1
ILMN_1792276	CCDC149	-1.23851	5.60548	-4.83647	8.01676e-05	0.00237169	1.37435	coiled-coil domain containing 149 (CCDC149), mRNA.						0	1	0	1
ILMN_1655780	METTL10	-1.23809	6.19371	-4.04519	0.000548249	0.0105225	-0.506983	methyltransferase like 10 (METTL10), mRNA.						0	1	0	1
ILMN_1657631	STAP2	-1.23638	6.87672	-4.31522	0.000284276	0.00632951	0.133523	signal transducing adaptor family member 2 (STAP2), transcript variant 1, mRNA.						1	1	0	2
ILMN_1739914	ZNF618	-1.23637	5.47288	-5.26061	2.88941e-05	0.00110212	2.37884	zinc finger protein 618 (ZNF618), mRNA.						0	1	0	1
ILMN_1746137	ST7	-1.2355	8.37797	-6.30249	2.52236e-06	0.000163036	4.78585	suppression of tumorigenicity 7 (ST7), transcript variant b, mRNA.						1	1	1	3
ILMN_2236440	GLOD5	-1.23543	5.11546	-6.3102	2.4784e-06	0.000161768	4.80321	glyoxalase domain containing 5 (GLOD5), mRNA.						0	0	0	0
ILMN_1787595	B3GALNT1	-1.23534	8.87639	-6.43093	1.88321e-06	0.000131731	5.07446	beta-1,3-N-acetylgalactosaminyltransferase 1 (globoside blood group) (B3GALNT1), transcript variant 2, mRNA.						0	1	0	1
ILMN_1688801	JPH3	-1.23508	5.31293	-5.10718	4.17366e-05	0.00146113	2.01654	junctophilin 3 (JPH3), mRNA.						0	1	0	1
ILMN_1701966	LOC286467	-1.23445	5.4431	-5.10549	4.19067e-05	0.001464	2.01254	PREDICTED: Homo sapiens hypothetical protein LOC286467 (LOC286467), misc RNA.						1	1	1	3
ILMN_1726682	LOC146909	-1.23359	5.80132	-5.58176	1.34672e-05	0.00060218	3.13175	PREDICTED: Homo sapiens hypothetical protein LOC146909, transcript variant 4 (LOC146909), mRNA.						0	0	0	0
ILMN_1715684	LAMB3	-1.23229	8.85944	-4.84445	7.86354e-05	0.00233677	1.39332	laminin, beta 3 (LAMB3), transcript variant 1, mRNA.						0	0	0	0
ILMN_1770787	DDAH2	-1.23222	8.86147	-3.79899	0.000995891	0.0166264	-1.08644	dimethylarginine dimethylaminohydrolase 2 (DDAH2), mRNA.						1	1	0	2
ILMN_3207233	LOC646791	-1.2321	6.37591	-3.50136	0.00203788	0.0282898	-1.7773	PREDICTED: Homo sapiens misc_RNA (LOC646791), miscRNA.						0	0	0	0
ILMN_1683883	ACY1	-1.23127	7.85201	-4.69628	0.000112587	0.00311965	1.04079	aminoacylase 1 (ACY1), mRNA.						0	1	0	1
ILMN_1765621	HDGF	-1.23126	9.89769	-5.68483	1.05622e-05	0.000492969	3.37156	hepatoma-derived growth factor (high-mobility group protein 1-like) (HDGF), mRNA.						1	1	1	3
ILMN_2110281	UFC1	-1.23114	11.1087	-6.62376	1.21907e-06	9.46288e-05	5.50392	ubiquitin-fold modifier conjugating enzyme 1 (UFC1), mRNA.						1	1	1	3
ILMN_1714445	SLC6A9	-1.22913	6.58095	-5.20714	3.28385e-05	0.00122035	2.25273	solute carrier family 6 (neurotransmitter transporter, glycine), member 9 (SLC6A9), transcript variant 3, mRNA.						0	1	1	2
ILMN_1654639	HERC6	-1.22752	6.92397	-4.09695	0.000483443	0.00957176	-0.38452	hect domain and RLD 6 (HERC6), transcript variant 1, mRNA.						0	1	0	1
ILMN_2159300	C10orf114	-1.22662	6.13915	-3.55623	0.00178696	0.0256008	-1.65093	chromosome 10 open reading frame 114 (C10orf114), mRNA.						1	1	1	3
ILMN_1806651	PARP8	-1.22634	8.66247	-6.16546	3.45276e-06	0.000204112	4.47573	poly (ADP-ribose) polymerase family, member 8 (PARP8), mRNA.						1	1	1	3
ILMN_1712708	TRIM47	-1.22594	6.59285	-4.33147	0.000273253	0.0061519	0.172176	tripartite motif-containing 47 (TRIM47), mRNA.						0	0	0	0
ILMN_1724367	NDUFB1	-1.22591	6.31407	-6.10782	3.94279e-06	0.000225459	4.34464	NADH dehydrogenase (ubiquinone) 1 beta subcomplex, 1, 7kDa (NDUFB1), mRNA.						1	1	1	3
ILMN_1671478	CKB	-1.22535	9.52872	-3.35942	0.00285797	0.0360206	-2.10166	creatine kinase, brain (CKB), mRNA.						1	1	0	2
ILMN_1740169	TYRO3	-1.22453	6.78701	-4.41524	0.000222864	0.00528873	0.371523	TYRO3 protein tyrosine kinase (TYRO3), mRNA.						0	0	0	0
ILMN_1670844	OPN3	-1.22438	6.52682	-3.60969	0.00157179	0.0232707	-1.52734	opsin 3 (OPN3), mRNA.						0	0	0	0
ILMN_3229324	SGK1	-1.22297	8.29591	-4.78134	9.16122e-05	0.00265476	1.24323	serum/glucocorticoid regulated kinase 1 (SGK1), transcript variant 1, mRNA.						0	0	0	0
ILMN_1744614	PLEKHG6	-1.2215	5.38507	-6.09003	4.10795e-06	0.000233297	4.30411	pleckstrin homology domain containing, family G (with RhoGef domain) member 6 (PLEKHG6), mRNA.						0	0	0	0
ILMN_1668713	GABPB2	-1.22141	5.73535	-5.04805	4.81135e-05	0.0016263	1.87655	GA binding protein transcription factor, beta subunit 2 (GABPB2), mRNA.						1	1	1	3
ILMN_1654212	DOK7	-1.21924	5.52391	-4.52497	0.000170665	0.00434712	0.632826	docking protein 7 (DOK7), mRNA.						0	1	0	1
ILMN_1710170	PPAP2C	-1.21814	7.43487	-3.86768	0.000843363	0.0146467	-0.925351	phosphatidic acid phosphatase type 2C (PPAP2C), transcript variant 2, mRNA.						0	1	0	1
ILMN_3236061	ZNF783	-1.21801	7.89942	-5.20778	3.2788e-05	0.00121984	2.25425	zinc finger family member 783 (ZNF783), mRNA.						0	1	1	2
ILMN_1659631	LOC730024	-1.21758	5.19172	-6.72594	9.70007e-07	7.84101e-05	5.72955	PREDICTED: Homo sapiens similar to male sterility domain containing 1 (LOC730024), mRNA.						0	0	0	0
ILMN_2199768	SLITRK4	-1.2168	5.29436	-7.39465	2.24793e-07	2.58418e-05	7.17162	SLIT and NTRK-like family, member 4 (SLITRK4), mRNA.						0	0	0	0
ILMN_1815287	B3GALT3	-1.21673	6.81368	-4.41685	0.000221996	0.00527359	0.375341	UDP-Gal:betaGlcNAc beta 1,3-galactosyltransferase, polypeptide 3 (B3GALT3), transcript variant 4, mRNA.						0	0	0	0
ILMN_1780057	RENBP	-1.2164	5.03323	-4.40573	0.000228083	0.00538049	0.348874	renin binding protein (RENBP), mRNA.						0	0	0	0
ILMN_3225445	LOC732043	-1.21413	5.42918	-4.56267	0.000155723	0.00403871	0.72262	PREDICTED: Homo sapiens misc_RNA (LOC732043), miscRNA.						0	0	0	0
ILMN_2137084	LIN9	-1.21351	7.35964	-4.9085	6.73579e-05	0.00207598	1.54551	lin-9 homolog (C. elegans) (LIN9), mRNA.						0	1	0	1
ILMN_1673757	CASP8	-1.21349	5.86115	-4.76748	9.47382e-05	0.00272746	1.21027	caspase 8, apoptosis-related cysteine peptidase (CASP8), transcript variant G, mRNA.						0	0	0	0
ILMN_1713038	C1QTNF9B	-1.21336	5.78523	-4.17901	0.000395982	0.00819503	-0.190027	C1q and tumor necrosis factor related protein 9B (C1QTNF9B), mRNA.						0	1	0	1
ILMN_1674710	LOC647784	-1.21287	7.08536	-6.29786	2.54917e-06	0.000164067	4.77541	PREDICTED: Homo sapiens hypothetical protein LOC647784, transcript variant 1 (LOC647784), mRNA.						0	0	0	0
ILMN_1770922	TMEM45A	-1.21203	8.13722	-3.96879	0.000660016	0.0120814	-0.687394	transmembrane protein 45A (TMEM45A), mRNA.						0	1	0	1
ILMN_2135798	NR2C2AP	-1.21093	10.3943	-5.44182	1.87605e-05	0.000775011	2.80468	nuclear receptor 2C2-associated protein (NR2C2AP), mRNA.						0	0	0	0
ILMN_1806123	MRPL23	-1.21071	10.7071	-6.33241	2.35597e-06	0.000156545	4.85325	mitochondrial ribosomal protein L23 (MRPL23), nuclear gene encoding mitochondrial protein, mRNA.						1	1	1	3
ILMN_1802603	RFNG	-1.20984	9.41016	-5.94051	5.80847e-06	0.000307285	3.96199	PREDICTED: Homo sapiens radical fringe homolog (Drosophila) (RFNG), mRNA.						0	1	0	1
ILMN_1675268	LRP4	-1.20967	5.5046	-3.84668	0.000887374	0.0151809	-0.974669	low density lipoprotein receptor-related protein 4 (LRP4), mRNA.						0	1	0	1
ILMN_1701006	HEXIM2	-1.20916	6.92326	-4.69368	0.000113297	0.00313673	1.03461	hexamthylene bis-acetamide inducible 2 (HEXIM2), mRNA.						1	1	1	3
ILMN_1774265	C2orf82	-1.20819	7.07389	-4.06526	0.000522159	0.0101686	-0.45953	chromosome 2 open reading frame 82 (C2orf82), mRNA.						0	1	0	1
ILMN_1696587	LRP1B	-1.20772	5.36802	-4.04909	0.000543085	0.0104611	-0.497774	low density lipoprotein-related protein 1B (deleted in tumors) (LRP1B), mRNA.						0	1	1	2
ILMN_1808731	LBX2	-1.20675	5.28804	-5.56708	1.39423e-05	0.000618431	3.09753	ladybird homeobox 2 (LBX2), mRNA.						0	1	1	2
ILMN_1681678	CTDSP1	-1.20675	5.8015	-4.95587	6.00788e-05	0.00191555	1.658	CTD (carboxy-terminal domain, RNA polymerase II, polypeptide A) small phosphatase 1 (CTDSP1), transcript variant 1, mRNA.						1	1	1	3
ILMN_1662848	TXNDC15	-1.20656	7.49378	-6.32403	2.40142e-06	0.000158242	4.83438	thioredoxin domain containing 15 (TXNDC15), mRNA.						1	1	1	3
ILMN_1708081	LCLAT1	-1.20621	9.63542	-6.83125	7.67511e-07	6.55127e-05	5.96067	lysocardiolipin acyltransferase 1 (LCLAT1), transcript variant 2, mRNA.						0	1	1	2
ILMN_3275615	LOC645249	-1.20466	6.25754	-3.97812	0.000645237	0.0119027	-0.665386	PREDICTED: Homo sapiens hypothetical protein LOC645249 (LOC645249), mRNA.						0	1	0	1
ILMN_1770338	TM4SF1	-1.2042	8.86014	-4.56996	0.00015299	0.00397714	0.739978	transmembrane 4 L six family member 1 (TM4SF1), mRNA.						1	1	1	3
ILMN_1697919	WHSC1L1	-1.20361	6.03099	-5.54952	1.45334e-05	0.000639529	3.05656	Wolf-Hirschhorn syndrome candidate 1-like 1 (WHSC1L1), transcript variant short, mRNA.						0	1	0	1
ILMN_3236821	HSPBL2	-1.20344	10.2262	-5.06407	4.62936e-05	0.00158181	1.91451	heat shock 27kDa protein-like 2 pseudogene (HSPBL2), non-coding RNA.						0	0	0	0
ILMN_1796339	PLEKHA2	-1.20315	9.35561	-5.29656	2.65155e-05	0.00103125	2.46351	pleckstrin homology domain containing, family A (phosphoinositide binding specific) member 2 (PLEKHA2), mRNA.						0	1	0	1
ILMN_1725090	CTHRC1	-1.20145	6.54172	-3.5977	0.00161773	0.0237498	-1.55511	collagen triple helix repeat containing 1 (CTHRC1), mRNA.						0	1	0	1
ILMN_1766950	PCDHB13	-1.20107	5.6848	-5.67848	1.07211e-05	0.000498163	3.35682	protocadherin beta 13 (PCDHB13), mRNA.						0	0	0	0
ILMN_1727589	SULT2B1	-1.20081	6.73077	-7.11798	4.087e-07	4.07065e-05	6.58238	sulfotransferase family, cytosolic, 2B, member 1 (SULT2B1), transcript variant 1, mRNA.						0	1	0	1
ILMN_3251415	RBM43	-1.20006	6.1804	-3.97831	0.000644936	0.0119027	-0.664932	RNA binding motif protein 43 (RBM43), mRNA.						0	1	0	1
ILMN_1713679	MREG	-1.19856	7.27299	-4.53413	0.000166909	0.004259	0.654631	melanoregulin (MREG), mRNA.						1	1	1	3
ILMN_1659952	MTMR2	-1.1973	7.39007	-6.18831	3.27611e-06	0.000196112	4.5276	myotubularin related protein 2 (MTMR2), transcript variant 3, mRNA.						0	1	0	1
ILMN_1665865	IGFBP4	-1.19684	10.7033	-5.22237	3.1662e-05	0.00118458	2.28868	insulin-like growth factor binding protein 4 (IGFBP4), mRNA.						1	1	0	2
ILMN_1753755	B4GALT2	-1.19511	7.46047	-4.47812	0.000191257	0.00472426	0.52124	UDP-Gal:betaGlcNAc beta 1,4- galactosyltransferase, polypeptide 2 (B4GALT2), transcript variant 2, mRNA.						0	1	0	1
ILMN_1730794	SERTAD4	-1.19378	8.73407	-5.87311	6.79556e-06	0.000348409	3.80699	SERTA domain containing 4 (SERTAD4), mRNA.						0	1	1	2
ILMN_3305938	SGK1	-1.19271	8.34997	-5.64188	1.16861e-05	0.000535514	3.27175	serum/glucocorticoid regulated kinase 1 (SGK1), transcript variant 1, mRNA.						0	0	0	0
ILMN_1779639	IRAK1BP1	-1.19185	6.07777	-6.61028	1.25652e-06	9.64095e-05	5.47404	interleukin-1 receptor-associated kinase 1 binding protein 1 (IRAK1BP1), mRNA.						0	1	0	1
ILMN_1853824	MGAT3	-1.19106	5.48262	-5.05316	4.75255e-05	0.00161299	1.88866	mannosyl (beta-1,4-)-glycoprotein beta-1,4-N-acetylglucosaminyltransferase (MGAT3), transcript variant 1, mRNA.						0	0	0	0
ILMN_1683470	TMEM139	-1.19099	5.57957	-5.49964	1.63555e-05	0.000699328	2.94002	transmembrane protein 139 (TMEM139), mRNA.						0	0	0	0
ILMN_1758173	TMEM99	-1.19069	10.2879	-7.97719	6.60211e-08	1.03239e-05	8.37705	transmembrane protein 99 (TMEM99), mRNA.						0	1	0	1
ILMN_1718771	CCDC24	-1.18968	8.36308	-4.4752	0.00019262	0.00475086	0.514287	coiled-coil domain containing 24 (CCDC24), mRNA.						0	1	0	1
ILMN_1700728	KRTCAP3	-1.18908	6.33676	-7.41874	2.13498e-07	2.49755e-05	7.2224	keratinocyte associated protein 3 (KRTCAP3), mRNA.						0	1	0	1
ILMN_1700604	RBM14	-1.18833	11.1762	-4.10392	0.000475324	0.00945446	-0.368025	RNA binding motif protein 14 (RBM14), mRNA.						1	1	0	2
ILMN_1682727	JAZF1	-1.18831	6.20154	-4.72993	0.000103763	0.00293139	1.12091	JAZF zinc finger 1 (JAZF1), mRNA.						0	0	0	0
ILMN_1802151	OSBPL5	-1.18781	6.78404	-4.53994	0.000164567	0.00420894	0.668479	oxysterol binding protein-like 5 (OSBPL5), transcript variant 1, mRNA.						0	0	0	0
ILMN_1665526	TCEA2	-1.18774	8.76178	-3.39926	0.0025998	0.033753	-2.011	transcription elongation factor A (SII), 2 (TCEA2), transcript variant 2, mRNA.						0	1	1	2
ILMN_1731518	PLD6	-1.18366	6.8827	-3.80756	0.000975454	0.0163427	-1.06636	phospholipase D family, member 6 (PLD6), mRNA.						0	1	0	1
ILMN_2186858	C14orf131	-1.18184	9.35026	-5.7114	9.92264e-06	0.000465621	3.43323	chromosome 14 open reading frame 131 (C14orf131), mRNA.						0	0	0	0
ILMN_1678781	SNX26	-1.18115	8.71526	-3.76312	0.00108606	0.0176968	-1.17033	sorting nexin 26 (SNX26), mRNA.						0	0	0	0
ILMN_2172755	DEPDC6	-1.18101	6.30953	-5.21041	3.25818e-05	0.00121353	2.26047	DEP domain containing 6 (DEPDC6), mRNA.						0	0	0	0
ILMN_1702496	LOC441461	-1.17996	5.94552	-5.11792	4.06732e-05	0.00143344	2.04196	PREDICTED: Homo sapiens hypothetical gene supported by BC030123 (LOC441461), mRNA.						1	1	0	2
ILMN_1722894	ZNRD1	-1.17988	8.63842	-5.19476	3.38264e-05	0.00125146	2.22353	zinc ribbon domain containing 1 (ZNRD1), transcript variant a, mRNA.						0	0	0	0
ILMN_1663640	MAOA	-1.17899	7.36557	-3.30267	0.00326925	0.0395926	-2.2302	monoamine oxidase A (MAOA), nuclear gene encoding mitochondrial protein, mRNA.						0	0	0	0
ILMN_2415144	SP110	-1.17893	8.24531	-4.87808	7.24945e-05	0.00219152	1.47325	SP110 nuclear body protein (SP110), transcript variant b, mRNA.						0	0	0	0
ILMN_1804993	FAM178B	-1.17891	5.79897	-4.15599	0.000418787	0.00852534	-0.244623	family with sequence similarity 178, member B (FAM178B), transcript variant B, mRNA.						1	1	0	2
ILMN_1743635	ALG14	-1.17851	7.83638	-5.35083	2.32955e-05	0.000927994	2.59116	asparagine-linked glycosylation 14 homolog (S. cerevisiae) (ALG14), mRNA.						0	0	0	0
ILMN_2280568	ANKRD36	-1.17475	7.30388	-4.37775	0.000244149	0.00564073	0.282288	ankyrin repeat domain 36 (ANKRD36), mRNA.						0	1	0	1
ILMN_2380588	C6orf108	-1.17473	10.4123	-5.18197	3.48798e-05	0.00128157	2.19332	chromosome 6 open reading frame 108 (C6orf108), transcript variant 2, mRNA.						0	0	0	0
ILMN_1691237	CAP2	-1.17468	11.7576	-6.51665	1.55128e-06	0.000113022	5.26595	CAP, adenylate cyclase-associated protein, 2 (yeast) (CAP2), mRNA.						1	1	1	3
ILMN_3248301	ZNF583	-1.17401	6.49517	-4.66079	0.000122709	0.00334708	0.956298	zinc finger protein 583 (ZNF583), mRNA.						0	1	0	1
ILMN_1803652	C9orf91	-1.17377	7.66819	-6.86144	7.17879e-07	6.25987e-05	6.02665	chromosome 9 open reading frame 91 (C9orf91), mRNA.						1	1	1	3
ILMN_1765332	TIMM10	-1.17332	9.58641	-3.9556	0.000681485	0.012406	-0.718493	translocase of inner mitochondrial membrane 10 homolog (yeast) (TIMM10), nuclear gene encoding mitochondrial protein, mRNA.						0	0	0	0
ILMN_2278636	CUTL1	-1.17297	9.44662	-7.11516	4.1122e-07	4.07065e-05	6.57632	cut-like 1, CCAAT displacement protein (Drosophila) (CUTL1), transcript variant 1, mRNA.						0	0	0	0
ILMN_1755405	FRAG1	-1.17265	9.38963	-7.10875	4.17004e-07	4.11101e-05	6.56255	FGF receptor activating protein 1 (FRAG1), mRNA.						0	0	0	0
ILMN_1741131	CHRNB1	-1.17166	8.2036	-5.87516	6.76305e-06	0.000348012	3.81173	cholinergic receptor, nicotinic, beta 1 (muscle) (CHRNB1), mRNA.						0	0	0	0
ILMN_1747227	ADORA1	-1.16715	6.5398	-3.89897	0.000781798	0.0137645	-0.85182	adenosine A1 receptor (ADORA1), mRNA.						0	1	0	1
ILMN_1692591	RNF183	-1.16634	5.78589	-4.79416	8.88112e-05	0.00259734	1.27374	ring finger protein 183 (RNF183), mRNA.						0	0	0	0
ILMN_1667476	LTBR	-1.16618	9.72916	-4.22121	0.000357346	0.00756667	-0.0898716	lymphotoxin beta receptor (TNFR superfamily, member 3) (LTBR), mRNA.						1	1	1	3
ILMN_1704084	CMAH	-1.16418	5.43417	-4.58421	0.000147783	0.00386294	0.773924	cytidine monophosphate-N-acetylneuraminic acid hydroxylase (CMP-N-acetylneuraminate monooxygenase) pseudogene (CMAH), transcript variant 1, non-coding RNA.						0	0	0	0
ILMN_1803825	CXCL12	-1.16197	5.22118	-4.75815	9.69047e-05	0.00277301	1.18806	chemokine (C-X-C motif) ligand 12 (stromal cell-derived factor 1) (CXCL12), transcript variant 2, mRNA.						0	1	0	1
ILMN_1734366	RORC	-1.16013	5.05641	-3.80513	0.0009812	0.0164058	-1.07205	RAR-related orphan receptor C (RORC), transcript variant 2, mRNA.						0	1	0	1
ILMN_1675325	ENPEP	-1.15775	5.68273	-5.98435	5.24607e-06	0.000281568	4.06257	glutamyl aminopeptidase (aminopeptidase A) (ENPEP), mRNA.						0	0	0	0
ILMN_1772848	FLJ46257	-1.15752	5.31606	-4.6295	0.000132392	0.00353362	0.88178	FLJ46257 protein (FLJ46257), mRNA.						0	0	0	0
ILMN_1756657	TRIM7	-1.15686	5.36519	-5.44687	1.85369e-05	0.000768854	2.8165	tripartite motif-containing 7 (TRIM7), transcript variant 6, mRNA.						0	0	0	0
ILMN_2219466	APOBEC3B	-1.15598	6.12921	-3.62185	0.00152651	0.0227627	-1.49916	apolipoprotein B mRNA editing enzyme, catalytic polypeptide-like 3B (APOBEC3B), mRNA.						0	0	0	0
ILMN_1654313	LOC730995	-1.15581	7.02015	-4.49838	0.000182066	0.00456535	0.569477	PREDICTED: Homo sapiens similar to ankyrin repeat domain 36 (LOC730995), mRNA.						0	0	0	0
ILMN_1681221	C9orf100	-1.15522	5.94103	-4.43555	0.000212121	0.00511043	0.419875	chromosome 9 open reading frame 100 (C9orf100), transcript variant 2, mRNA.						0	0	0	0
ILMN_1703477	ARHGEF2	-1.15497	10.1751	-7.06523	4.5856e-07	4.44161e-05	6.46886	rho/rac guanine nucleotide exchange factor (GEF) 2 (ARHGEF2), mRNA.						1	1	1	3
ILMN_2375032	BEND3	-1.15405	6.97388	-3.44733	0.00231853	0.0310976	-1.90121	BEN domain containing 3 (BEND3), mRNA.						1	1	1	3
ILMN_1729123	PPP2R4	-1.15384	10.868	-7.78176	9.90802e-08	1.40074e-05	7.97803	protein phosphatase 2A activator, regulatory subunit 4 (PPP2R4), transcript variant 3, mRNA.						1	1	1	3
ILMN_1688721	FLJ44048	-1.15339	5.00938	-4.36644	0.000250963	0.00575414	0.255368	FLJ44048 protein (FLJ44048), mRNA.						0	0	0	0
ILMN_1709937	KCNN4	-1.15323	6.78375	-3.72473	0.00119152	0.0189497	-1.25996	potassium intermediate/small conductance calcium-activated channel, subfamily N, member 4 (KCNN4), mRNA.						0	0	0	0
ILMN_1757026	MANEA	-1.15316	6.86901	-3.85733	0.000864776	0.0149172	-0.949663	mannosidase, endo-alpha (MANEA), mRNA.						0	1	0	1
ILMN_3265343	LOC100130633	-1.15249	7.88703	-4.17326	0.000401565	0.00826592	-0.20368	PREDICTED: Homo sapiens similar to ZMYM6 protein (LOC100130633), mRNA.						0	0	0	0
ILMN_2103397	ZNF234	-1.15091	8.09905	-6.01531	4.88281e-06	0.000266948	4.13344	zinc finger protein 234 (ZNF234), mRNA.						0	0	0	0
ILMN_1669982	CCDC85A	-1.14984	6.41717	-4.16913	0.000405616	0.00831839	-0.213468	coiled-coil domain containing 85A (CCDC85A), mRNA.						0	1	0	1
ILMN_1756550	NUP62CL	-1.14944	7.14945	-5.10828	4.16261e-05	0.0014588	2.01915	nucleoporin 62kDa C-terminal like (NUP62CL), mRNA.						0	0	0	0
ILMN_1795906	PCBD1	-1.14921	9.82821	-4.4684	0.000195832	0.00480511	0.498094	pterin-4 alpha-carbinolamine dehydratase/dimerization cofactor of hepatocyte nuclear factor 1 alpha (PCBD1), mRNA.						0	1	0	1
ILMN_1657316	IGSF1	-1.14789	5.11464	-5.33023	2.44682e-05	0.000967748	2.54273	immunoglobulin superfamily, member 1 (IGSF1), transcript variant 1, mRNA.						0	0	0	0
ILMN_2093343	PLAC8	-1.14693	8.52966	-3.34506	0.002957	0.0368632	-2.13425	placenta-specific 8 (PLAC8), mRNA.						0	1	0	1
ILMN_3210741	LOC642956	-1.14693	8.09454	-4.7909	8.95155e-05	0.00260875	1.26598	PREDICTED: Homo sapiens hypothetical LOC642956 (LOC642956), mRNA.						0	0	0	0
ILMN_1769158	ISOC2	-1.1459	9.70894	-4.89906	6.89114e-05	0.00210664	1.52309	isochorismatase domain containing 2 (ISOC2), mRNA.						0	1	0	1
ILMN_1668795	TTC30B	-1.14533	5.54612	-3.97136	0.000655911	0.0120195	-0.681331	tetratricopeptide repeat domain 30B (TTC30B), mRNA.						0	0	0	0
ILMN_1786105	PCBD1	-1.14319	10.1046	-5.51188	1.5888e-05	0.000684963	2.96863	pterin-4 alpha-carbinolamine dehydratase/dimerization cofactor of hepatocyte nuclear factor 1 alpha (PCBD1), mRNA.						0	1	0	1
ILMN_2352097	GPR56	-1.13893	10.7284	-4.10771	0.000470961	0.00938616	-0.359042	G protein-coupled receptor 56 (GPR56), transcript variant 2, mRNA.						1	1	0	2
ILMN_2075800	PTK6	-1.13787	8.00952	-5.03978	4.90809e-05	0.00164542	1.85696	PTK6 protein tyrosine kinase 6 (PTK6), mRNA.						1	1	0	2
ILMN_1698508	ST8SIA6	-1.13729	5.58121	-4.95465	6.02571e-05	0.00191858	1.65508	ST8 alpha-N-acetyl-neuraminide alpha-2,8-sialyltransferase 6 (ST8SIA6), mRNA.						1	1	1	3
ILMN_1815169	MCM5	-1.1351	9.21109	-3.30493	0.00325186	0.0394726	-2.2251	minichromosome maintenance complex component 5 (MCM5), mRNA.						0	1	1	2
ILMN_1806149	C16orf74	-1.13167	6.52974	-3.69921	0.00126716	0.0198266	-1.31944	chromosome 16 open reading frame 74 (C16orf74), mRNA.						0	1	0	1
ILMN_1862217		-1.13153	7.30026	-5.32004	2.50705e-05	0.000990389	2.51876	cDNA FLJ33115 fis, clone TRACH2001314						0	0	0	0
ILMN_1813837	C9orf9	-1.13109	6.39706	-4.13682	0.000438783	0.00886416	-0.290088	chromosome 9 open reading frame 9 (C9orf9), mRNA.						0	1	0	1
ILMN_1659572	AR	-1.13042	5.07164	-4.97411	5.74938e-05	0.00185809	1.70127	androgen receptor (AR), transcript variant 1, mRNA.						0	0	0	0
ILMN_1873863		-1.12935	6.12464	-3.27065	0.0035262	0.0419896	-2.30242	full-length cDNA clone CS0DC025YP03 of Neuroblastoma Cot 25-normalized of Homo sapiens (human)						0	0	0	0
ILMN_1717887	GOLGA7B	-1.12892	4.8951	-7.40528	2.19734e-07	2.54364e-05	7.19404	golgi autoantigen, golgin subfamily a, 7B (GOLGA7B), mRNA.						0	0	0	0
ILMN_1741507	LOC440934	-1.12887	4.94319	-5.60167	1.28487e-05	0.000579989	3.17814	PREDICTED: Homo sapiens misc_RNA (LOC440934), miscRNA.						0	0	0	0
ILMN_1725773	DNAJC12	-1.12877	5.69382	-5.26861	2.83469e-05	0.00109254	2.39768	DnaJ (Hsp40) homolog, subfamily C, member 12 (DNAJC12), transcript variant 2, mRNA.						0	0	0	0
ILMN_1801378	COQ3	-1.12872	9.41057	-4.23668	0.000344147	0.00736227	-0.0531393	coenzyme Q3 homolog, methyltransferase (S. cerevisiae) (COQ3), mRNA.						0	0	0	0
ILMN_1660086	MYH11	-1.12771	4.95954	-5.77466	8.55402e-06	0.000415483	3.57975	myosin, heavy chain 11, smooth muscle (MYH11), transcript variant SM1A, mRNA.						0	1	1	2
ILMN_1808898	NPR2	-1.12769	5.22953	-4.86996	7.39313e-05	0.00222685	1.45396	natriuretic peptide receptor B/guanylate cyclase B (atrionatriuretic peptide receptor B) (NPR2), mRNA.						0	0	0	0
ILMN_1680339	PDGFRL	-1.12768	8.28062	-3.77432	0.00105707	0.0173857	-1.14416	platelet-derived growth factor receptor-like (PDGFRL), mRNA.						0	0	0	0
ILMN_2384807	LRRCC1	-1.12554	8.6063	-3.34809	0.00293582	0.0366403	-2.12737	leucine rich repeat and coiled-coil domain containing 1 (LRRCC1), transcript variant 1, mRNA.						0	1	1	2
ILMN_3246900	LOC92249	-1.1248	8.93524	-5.41134	2.01699e-05	0.0008192	2.73323	hypothetical LOC92249 (LOC92249), non-coding RNA.						0	1	0	1
ILMN_1709257	DSCR6	-1.1244	7.11966	-4.22502	0.000354052	0.00753052	-0.0808342	Down syndrome critical region gene 6 (DSCR6), mRNA.						0	0	0	0
ILMN_1660222	MTBP	-1.1239	6.5033	-3.41857	0.00248301	0.0326706	-1.96695	Mdm2, transformed 3T3 cell double minute 2, p53 binding protein (mouse) binding protein, 104kDa (MTBP), mRNA.						1	0	0	1
ILMN_1734096	DCLRE1A	-1.1238	7.73897	-3.85313	0.000873621	0.0150307	-0.959528	DNA cross-link repair 1A (PSO2 homolog, S. cerevisiae) (DCLRE1A), mRNA.						1	1	0	2
ILMN_2169261	TNNI2	-1.12373	4.81319	-7.89364	7.84852e-08	1.18129e-05	8.20712	troponin I type 2 (skeletal, fast) (TNNI2), mRNA.						0	1	0	1
ILMN_3179620	LOC100129673	-1.12371	7.95886	-3.71001	0.00123457	0.019439	-1.29427	PREDICTED: Homo sapiens similar to hCG2042915 (LOC100129673), mRNA.						0	0	0	0
ILMN_1853876		-1.12354	10.0983	-6.06148	4.38802e-06	0.000244871	4.23896	cDNA FLJ38153 fis, clone DFNES1000083						0	0	0	0
ILMN_1863994		-1.12287	5.92188	-3.9391	0.000709321	0.0127314	-0.757377	mRNA; cDNA DKFZp434C128 (from clone DKFZp434C128)						0	0	0	0
ILMN_2192281	CARD8	-1.12088	6.36844	-4.74542	9.99402e-05	0.00284517	1.15777	caspase recruitment domain family, member 8 (CARD8), mRNA.						0	0	0	0
ILMN_1753164	IPO8	-1.11669	7.89509	-5.20371	3.31092e-05	0.00122766	2.24465	importin 8 (IPO8), mRNA.						0	1	0	1
ILMN_1808634	TMEM77	-1.1162	7.71064	-6.75351	9.122e-07	7.48297e-05	5.7902	transmembrane protein 77 (TMEM77), mRNA.						0	0	0	0
ILMN_1780806	ANKRD36B	-1.11516	8.28508	-4.42139	0.000219554	0.0052326	0.386166	ankyrin repeat domain 36B (ANKRD36B), mRNA.						0	1	0	1
ILMN_1668242	PHEX	-1.115	4.98576	-4.30659	0.000290308	0.00642564	0.113009	phosphate regulating endopeptidase homolog, X-linked (hypophosphatemia, vitamin D resistant rickets) (PHEX), transcript variant 1843529, mRNA.						1	1	1	3
ILMN_1666632	VPS52	-1.11386	8.98087	-3.81169	0.000965773	0.0162214	-1.0567	vacuolar protein sorting 52 homolog (S. cerevisiae) (VPS52), mRNA.						0	0	0	0
ILMN_1714738	SCMH1	-1.11323	6.2715	-4.90134	6.8533e-05	0.00210043	1.52851	sex comb on midleg homolog 1 (Drosophila) (SCMH1), transcript variant 2, mRNA.						0	1	0	1
ILMN_1744046	DIAPH2	-1.10858	8.03916	-6.40728	1.98704e-06	0.000136395	5.02146	diaphanous homolog 2 (Drosophila) (DIAPH2), transcript variant 156, mRNA.						0	0	0	0
ILMN_1674620	SGCE	-1.1085	9.51301	-4.59831	0.000142809	0.00375953	0.807499	sarcoglycan, epsilon (SGCE), transcript variant 3, mRNA.						0	1	0	1
ILMN_1667932	LOC652726	-1.10824	8.17985	-4.194	0.000381804	0.00795277	-0.154463	PREDICTED: Homo sapiens similar to ankyrin repeat domain 36 (LOC652726), mRNA.						0	0	0	0
ILMN_1678086	CCDC74A	-1.10708	6.37772	-3.27153	0.00351892	0.041933	-2.30045	coiled-coil domain containing 74A (CCDC74A), mRNA.						0	0	0	0
ILMN_1812940	TRMT1	-1.10648	9.21675	-4.46945	0.000195335	0.00479647	0.500579	TRM1 tRNA methyltransferase 1 homolog (S. cerevisiae) (TRMT1), mRNA.						1	1	1	3
ILMN_1724194	NPEPL1	-1.10396	9.35695	-3.95063	0.000689752	0.0124881	-0.730206	aminopeptidase-like 1 (NPEPL1), mRNA.						1	1	1	3
ILMN_1796589	TRIP13	-1.10288	10.2436	-3.36242	0.00283766	0.0358598	-2.09483	thyroid hormone receptor interactor 13 (TRIP13), mRNA.						0	1	0	1
ILMN_3282496	LOC100132356	-1.10169	6.51314	-3.60744	0.00158032	0.0233763	-1.53256	PREDICTED: Homo sapiens hypothetical protein LOC100132356 (LOC100132356), mRNA.						1	1	1	3
ILMN_2260991	TSPO	-1.10089	9.7277	-4.76684	9.48851e-05	0.00272796	1.20875	translocator protein (18kDa) (TSPO), transcript variant PBR, mRNA.						0	1	0	1
ILMN_1697342	HOXC11	-1.0993	5.21137	-4.23947	0.000341815	0.00731993	-0.046502	homeobox C11 (HOXC11), mRNA.						1	1	1	3
ILMN_1745811	TDRD3	-1.09875	6.40147	-4.25401	0.000329935	0.00713635	-0.0119679	tudor domain containing 3 (TDRD3), mRNA.						1	1	1	3
ILMN_3266606	FABP5L2	-1.09755	10.0857	-4.6183	0.000136041	0.00360997	0.855112	PREDICTED: Homo sapiens fatty acid binding protein 5-like 2 (FABP5L2), mRNA.						0	0	0	0
ILMN_1656910	TRIM6	-1.09739	7.6137	-4.33534	0.00027069	0.00612457	0.181386	tripartite motif-containing 6 (TRIM6), transcript variant 2, mRNA.						0	0	0	0
ILMN_1697499	HLA-DRB5	-1.09737	6.14494	-5.90158	6.35927e-06	0.000332192	3.87252	major histocompatibility complex, class II, DR beta 5 (HLA-DRB5), mRNA.						0	0	0	0
ILMN_1773018	CUEDC2	-1.09683	10.1498	-6.08183	4.18654e-06	0.000235745	4.28539	CUE domain containing 2 (CUEDC2), mRNA.						0	1	1	2
ILMN_2175236	PRLR	-1.09655	5.06542	-5.04165	4.88599e-05	0.00164267	1.8614	prolactin receptor (PRLR), mRNA.						1	1	1	3
ILMN_2311020	DNAJC12	-1.09561	6.49731	-6.47287	1.71257e-06	0.000122622	5.16827	DnaJ (Hsp40) homolog, subfamily C, member 12 (DNAJC12), transcript variant 2, mRNA.						0	0	0	0
ILMN_1713141	LOC389641	-1.09536	7.89744	-3.89039	0.000798221	0.0140091	-0.871992	PREDICTED: Homo sapiens hypothetical gene supported by AK124295 (LOC389641), mRNA.						0	1	0	1
ILMN_1886515		-1.09506	7.81497	-4.64125	0.000128668	0.00346133	0.909768	clone TESTIS-609 mRNA sequence						0	0	0	0
ILMN_1660552	BMP5	-1.09382	4.99453	-4.00633	0.000602521	0.0112686	-0.598801	bone morphogenetic protein 5 (BMP5), mRNA.						0	0	0	0
ILMN_1708101	LMNB2	-1.09356	11.385	-4.55251	0.000159618	0.00411404	0.698403	lamin B2 (LMNB2), mRNA.						0	1	0	1
ILMN_1656194	TSPAN10	-1.09268	6.12219	-4.49645	0.000182921	0.00457964	0.564886	tetraspanin 10 (TSPAN10), mRNA.						1	1	0	2
ILMN_1704500	STAP2	-1.09266	6.37098	-4.49269	0.000184602	0.00461131	0.555924	signal transducing adaptor family member 2 (STAP2), transcript variant 1, mRNA.						1	1	0	2
ILMN_1668825	DKFZp686I15217	-1.09116	6.53039	-3.76773	0.00107405	0.0175952	-1.15958	hypothetical protein DKFZp686I15217 (DKFZp686I15217), mRNA.						1	1	0	2
ILMN_1740842	SALL2	-1.09006	6.25345	-3.51862	0.00195545	0.0274349	-1.73761	sal-like 2 (Drosophila) (SALL2), mRNA.						0	1	0	1
ILMN_1912333		-1.08974	6.17207	-4.34995	0.000261236	0.00593642	0.216139	BX356403 Homo sapiens PLACENTA COT 25-NORMALIZED Homo sapiens cDNA clone CS0DI011YD16 5-PRIME, mRNA sequence						0	0	0	0
ILMN_1682699	PBX2	-1.08734	7.96911	-6.63854	1.17934e-06	9.21911e-05	5.53663	pre-B-cell leukemia homeobox 2 (PBX2), mRNA.						0	1	0	1
ILMN_1697377	LOC649841	-1.08594	8.76004	-4.66862	0.000120398	0.00328677	0.974948	PREDICTED: Homo sapiens similar to protein immuno-reactive with anti-PTH polyclonal antibodies (LOC649841), mRNA.						0	0	0	0
ILMN_1750400	C19orf66	-1.08478	5.97657	-3.74671	0.00112997	0.0182325	-1.20868	chromosome 19 open reading frame 66 (C19orf66), mRNA.						0	1	0	1
ILMN_1716507	EPB41L1	-1.08402	5.5596	-3.58244	0.0016781	0.0244089	-1.5904	erythrocyte membrane protein band 4.1-like 1 (EPB41L1), transcript variant 1, mRNA.						1	1	1	3
ILMN_1796210	PPRC1	-1.08342	9.67579	-4.24494	0.000337298	0.0072531	-0.0335149	peroxisome proliferator-activated receptor gamma, coactivator-related 1 (PPRC1), mRNA.						1	1	0	2
ILMN_1697211	UBE1DC1	-1.08151	5.70947	-3.28232	0.00343037	0.0410544	-2.27613	ubiquitin-activating enzyme E1-domain containing 1 (UBE1DC1), transcript variant 2, mRNA.						0	0	0	0
ILMN_1751016	LONRF2	-1.08078	7.43176	-3.69597	0.00127709	0.0199136	-1.32698	LON peptidase N-terminal domain and ring finger 2 (LONRF2), mRNA.						0	1	1	2
ILMN_1744068	ELP3	-1.08015	9.98317	-5.66884	1.09671e-05	0.000508173	3.33443	elongation protein 3 homolog (S. cerevisiae) (ELP3), mRNA.						0	0	0	0
ILMN_1764964	IFNGR2	-1.08014	11.0266	-5.44144	1.87777e-05	0.000775011	2.80377	interferon gamma receptor 2 (interferon gamma transducer 1) (IFNGR2), mRNA.						0	1	0	1
ILMN_1716596	NSMAF	-1.07995	10.0792	-7.20783	3.36205e-07	3.49293e-05	6.77491	neutral sphingomyelinase (N-SMase) activation associated factor (NSMAF), mRNA.						1	1	1	3
ILMN_1712522	CEACAM6	-1.07982	7.65812	-4.58954	0.000145885	0.00383142	0.786598	carcinoembryonic antigen-related cell adhesion molecule 6 (non-specific cross reacting antigen) (CEACAM6), mRNA.						1	0	0	1
ILMN_1739605	LYPD3	-1.07964	7.53623	-5.23226	3.09213e-05	0.00116474	2.31201	LY6/PLAUR domain containing 3 (LYPD3), mRNA.						0	1	0	1
ILMN_2196550	C13orf18	-1.07873	5.04302	-5.90862	6.25586e-06	0.000327821	3.88871	chromosome 13 open reading frame 18 (C13orf18), mRNA.						0	0	0	0
ILMN_1791494	SYNPO2	-1.07865	5.32759	-5.22492	3.14696e-05	0.00117871	2.29469	PREDICTED: Homo sapiens synaptopodin 2, transcript variant 4 (SYNPO2), mRNA.						0	0	0	0
ILMN_2384122	GPR56	-1.07805	10.2722	-3.39851	0.00260442	0.0337863	-2.0127	G protein-coupled receptor 56 (GPR56), transcript variant 3, mRNA.						1	1	0	2
ILMN_1651507	LOC642732	-1.07775	5.94134	-3.34295	0.00297182	0.0370079	-2.13903	PREDICTED: Homo sapiens misc_RNA (LOC642732), miscRNA.						0	0	0	0
ILMN_1748281	MAPK10	-1.07766	5.19687	-4.37198	0.000247602	0.00568886	0.268551	mitogen-activated protein kinase 10 (MAPK10), transcript variant 2, mRNA.						1	1	1	3
ILMN_2155516	QTRTD1	-1.07721	8.91468	-4.89759	6.91563e-05	0.00210981	1.5196	queuine tRNA-ribosyltransferase domain containing 1 (QTRTD1), mRNA.						0	0	0	0
ILMN_1714148	C9orf90	-1.07685	8.60225	-4.24894	0.000334029	0.00721082	-0.0240088	chromosome 9 open reading frame 90 (C9orf90), mRNA.						0	0	0	0
ILMN_3253126	FLJ41484	-1.07648	5.01755	-6.35821	2.22153e-06	0.000149708	4.91128	PREDICTED: Homo sapiens misc_RNA (FLJ41484), miscRNA.						0	0	0	0
ILMN_1682717	IER3	-1.07596	12.6892	-4.51708	0.000173974	0.00441553	0.614013	immediate early response 3 (IER3), mRNA.						0	1	0	1
ILMN_2367753	ATP2B4	-1.07526	7.52948	-3.79144	0.00101422	0.0168393	-1.1041	ATPase, Ca++ transporting, plasma membrane 4 (ATP2B4), transcript variant 2, mRNA.						0	1	1	2
ILMN_1805161	LZTR1	-1.07477	9.31284	-5.81299	7.82004e-06	0.000386615	3.66833	leucine-zipper-like transcription regulator 1 (LZTR1), mRNA.						0	1	0	1
ILMN_1695941	NECAB1	-1.07434	6.78957	-5.10404	4.20526e-05	0.00146448	2.00912	N-terminal EF-hand calcium binding protein 1 (NECAB1), mRNA.						0	1	1	2
ILMN_1753010	PET112L	-1.07429	8.45354	-5.04535	4.84272e-05	0.0016334	1.87016	PET112-like (yeast) (PET112L), mRNA.						0	0	0	0
ILMN_3249840	GEN1	-1.07285	6.06033	-4.48667	0.00018732	0.00466517	0.541609	Gen homolog 1, endonuclease (Drosophila) (GEN1), transcript variant 2, mRNA.						0	1	0	1
ILMN_1742147	UBL4A	-1.06919	9.36533	-4.63765	0.000129797	0.00347762	0.901198	ubiquitin-like 4A (UBL4A), mRNA.						1	1	1	3
ILMN_1858599		-1.0691	6.76033	-3.51458	0.00197442	0.0276428	-1.7469	AV652851 GLC Homo sapiens cDNA clone GLCDEG06 3, mRNA sequence						0	0	0	0
ILMN_1756685	DEPDC6	-1.06883	6.57832	-4.2566	0.000327863	0.00709615	-0.00581743	DEP domain containing 6 (DEPDC6), mRNA.						0	0	0	0
ILMN_2189406	C15orf38	-1.06837	6.45975	-4.36721	0.000250493	0.00574733	0.2572	chromosome 15 open reading frame 38 (C15orf38), mRNA.						0	1	1	2
ILMN_2173891	C19orf40	-1.06792	6.54512	-3.25847	0.00362903	0.0427998	-2.32984	chromosome 19 open reading frame 40 (C19orf40), mRNA.						0	1	0	1
ILMN_1710220	LOC729985	-1.06746	7.65781	-4.31721	0.000282902	0.00632068	0.13826	PREDICTED: Homo sapiens similar to CDC42-binding protein kinase beta (LOC729985), mRNA.						0	0	0	0
ILMN_1759008	ZNF689	-1.06706	9.20061	-5.54081	1.48359e-05	0.0006494	3.03623	zinc finger protein 689 (ZNF689), mRNA.						1	1	1	3
ILMN_2365686	ALG8	-1.06641	10.1413	-5.64993	1.14666e-05	0.000526908	3.29047	asparagine-linked glycosylation 8, alpha-1,3-glucosyltransferase homolog (S. cerevisiae) (ALG8), transcript variant 2, mRNA.						0	1	0	1
ILMN_1803073	DNAJC12	-1.06551	6.58437	-5.52961	1.52348e-05	0.000663364	3.01005	DnaJ (Hsp40) homolog, subfamily C, member 12 (DNAJC12), transcript variant 1, mRNA.						0	0	0	0
ILMN_1723632	PIGC	-1.06255	10.4166	-7.06872	4.55076e-07	4.42076e-05	6.47638	phosphatidylinositol glycan anchor biosynthesis, class C (PIGC), transcript variant 1, mRNA.						0	1	0	1
ILMN_1690170	CRABP2	-1.06246	9.45974	-3.32345	0.00311237	0.0382263	-2.18321	cellular retinoic acid binding protein 2 (CRABP2), mRNA.						1	1	0	2
ILMN_1657679	VAV3	-1.06183	7.29236	-3.80891	0.000972281	0.0163087	-1.06321	vav 3 guanine nucleotide exchange factor (VAV3), transcript variant 1, mRNA.						0	1	0	1
ILMN_3247723	NOP16	-1.06091	9.7635	-4.04335	0.00055071	0.0105544	-0.51134	NOP16 nucleolar protein homolog (yeast) (NOP16), mRNA.						0	1	0	1
ILMN_2284744	HNMT	-1.05985	5.3786	-4.77081	9.39769e-05	0.00271495	1.2182	histamine N-methyltransferase (HNMT), transcript variant 1, mRNA.						0	0	0	0
ILMN_2142752	MANSC1	-1.05971	6.10585	-4.01252	0.00059353	0.0111343	-0.584179	MANSC domain containing 1 (MANSC1), mRNA.						0	1	0	1
ILMN_2325347	B3GALNT1	-1.05897	9.87606	-5.47573	1.73094e-05	0.000729784	2.88409	beta-1,3-N-acetylgalactosaminyltransferase 1 (globoside blood group) (B3GALNT1), transcript variant 3, mRNA.						0	1	0	1
ILMN_1739576	CYB5R2	-1.05845	5.35165	-6.60104	1.28286e-06	9.75295e-05	5.45356	cytochrome b5 reductase 2 (CYB5R2), mRNA.						0	0	0	0
ILMN_1794349	XYLB	-1.05822	5.99347	-3.9418	0.000704683	0.0126902	-0.751007	xylulokinase homolog (H. influenzae) (XYLB), mRNA.						0	1	0	1
ILMN_2383305	GPATCH4	-1.05814	10.4193	-3.77298	0.0010605	0.0174113	-1.1473	G patch domain containing 4 (GPATCH4), transcript variant 2, mRNA.						0	0	0	0
ILMN_2307032	OSBPL5	-1.05782	7.20893	-3.39391	0.00263311	0.033986	-2.0232	oxysterol binding protein-like 5 (OSBPL5), transcript variant 2, mRNA.						0	0	0	0
ILMN_1719883	CYP4F11	-1.05772	5.36723	-6.13707	3.6858e-06	0.000214454	4.41121	cytochrome P450, family 4, subfamily F, polypeptide 11 (CYP4F11), mRNA.						0	0	0	0
ILMN_1726840	B3GALNT1	-1.05766	7.81188	-3.84062	0.000900471	0.0153339	-0.98887	beta-1,3-N-acetylgalactosaminyltransferase 1 (globoside blood group) (B3GALNT1), transcript variant 2, mRNA.						0	1	0	1
ILMN_1805377	ZP3	-1.05737	9.25945	-5.22519	3.14495e-05	0.00117871	2.29532	zona pellucida glycoprotein 3 (sperm receptor) (ZP3), mRNA.						0	1	0	1
ILMN_1894172		-1.05633	5.39396	-4.45776	0.000200968	0.00489702	0.472745	BX090584 Soares fetal liver spleen 1NFLS Homo sapiens cDNA clone IMAGp998G06117 ; IMAGE:122909, mRNA sequence						0	0	0	0
ILMN_1792076	TRERF1	-1.05588	8.57759	-5.42905	1.93387e-05	0.000792221	2.77474	transcriptional regulating factor 1 (TRERF1), mRNA.						1	1	1	3
ILMN_2083588	TTC32	-1.05428	8.10112	-5.19325	3.39492e-05	0.00125461	2.21996	tetratricopeptide repeat domain 32 (TTC32), mRNA.						0	1	0	1
ILMN_1759387	LOC644782	-1.05343	6.21845	-3.85608	0.000867406	0.0149548	-0.952607	PREDICTED: Homo sapiens similar to implantation-associated protein (LOC644782), mRNA.						0	0	0	0
ILMN_1724832	OVOL2	-1.05234	5.9709	-6.87718	6.93321e-07	6.10986e-05	6.061	ovo-like 2 (Drosophila) (OVOL2), mRNA.						0	1	0	1
ILMN_1793386	MED12	-1.05197	6.29995	-3.56567	0.00174696	0.0251622	-1.62913	mediator of RNA polymerase II transcription, subunit 12 homolog (yeast) (MED12), mRNA.						0	1	0	1
ILMN_1811650	DUS2L	-1.05174	8.72953	-4.02997	0.000568904	0.0108128	-0.542963	dihydrouridine synthase 2-like, SMM1 homolog (S. cerevisiae) (DUS2L), mRNA.						0	1	0	1
ILMN_1738669	CARD14	-1.05025	5.08796	-5.84598	7.23976e-06	0.000362785	3.74447	caspase recruitment domain family, member 14 (CARD14), transcript variant 2, mRNA.						0	1	0	1
ILMN_1653711	FZD2	-1.05007	8.85583	-6.5701	1.37526e-06	0.000102675	5.38488	frizzled homolog 2 (Drosophila) (FZD2), mRNA.						0	1	0	1
ILMN_1801833	ARHGAP24	-1.04956	6.85517	-3.7569	0.0011025	0.0179112	-1.18487	Rho GTPase activating protein 24 (ARHGAP24), transcript variant 2, mRNA.						0	0	0	0
ILMN_1705442	CMTM3	-1.04953	8.55043	-5.7697	8.65407e-06	0.000419516	3.56827	CKLF-like MARVEL transmembrane domain containing 3 (CMTM3), transcript variant 1, mRNA.						0	0	0	0
ILMN_1677018	HOXA4	-1.04783	5.22336	-4.24136	0.000340245	0.00729289	-0.0420092	homeobox A4 (HOXA4), mRNA.						0	1	1	2
ILMN_1673369	SEPHS1	-1.04772	9.10665	-6.57941	1.34677e-06	0.000101002	5.40555	selenophosphate synthetase 1 (SEPHS1), mRNA.						0	1	1	2
ILMN_1787324	C16orf48	-1.04514	9.2146	-4.85703	7.6279e-05	0.0022872	1.42323	chromosome 16 open reading frame 48 (C16orf48), mRNA.						0	0	0	0
ILMN_1759232	IRS1	-1.0445	10.1664	-4.98406	5.61312e-05	0.00182828	1.72486	insulin receptor substrate 1 (IRS1), mRNA.						1	1	1	3
ILMN_2146761	FABP5	-1.04373	9.01838	-3.99746	0.000615638	0.0114777	-0.61974	fatty acid binding protein 5 (psoriasis-associated) (FABP5), mRNA.						0	0	0	0
ILMN_2215639	TUBA3D	-1.0433	5.04739	-5.79679	8.12208e-06	0.000397955	3.63091	tubulin, alpha 3d (TUBA3D), mRNA.						0	0	0	0
ILMN_1782004	BAPX1	-1.04263	7.35794	-3.58045	0.00168614	0.0244943	-1.59501	bagpipe homeobox homolog 1 (Drosophila) (BAPX1), mRNA.						0	0	0	0
ILMN_2397571	PIGC	-1.04095	8.7161	-4.0128	0.00059313	0.0111331	-0.583524	phosphatidylinositol glycan anchor biosynthesis, class C (PIGC), transcript variant 1, mRNA.						0	1	0	1
ILMN_2176768	SEPHS1	-1.04054	10.4912	-6.30519	2.50687e-06	0.000162833	4.79193	selenophosphate synthetase 1 (SEPHS1), mRNA.						0	1	1	2
ILMN_1789436	C1orf218	-1.04021	8.7325	-4.49478	0.000183666	0.00459272	0.560906	chromosome 1 open reading frame 218 (C1orf218), mRNA.						0	0	0	0
ILMN_1660995	AMH	-1.04008	5.94345	-3.25541	0.00365531	0.0430506	-2.33672	anti-Mullerian hormone (AMH), mRNA.						0	0	0	0
ILMN_2389528	MTL5	-1.04	5.90352	-3.59191	0.00164039	0.0240188	-1.56851	metallothionein-like 5, testis-specific (tesmin) (MTL5), transcript variant 2, mRNA.						1	1	0	2
ILMN_1798657	TBL1XR1	-1.03755	7.93731	-4.58165	0.000148706	0.00388095	0.767823	transducin (beta)-like 1X-linked receptor 1 (TBL1XR1), mRNA.						1	1	1	3
ILMN_1692589	LOC728723	-1.03713	5.34161	-4.35088	0.000260649	0.0059345	0.218341	PREDICTED: Homo sapiens hypothetical protein LOC728723 (LOC728723), mRNA.						0	0	0	0
ILMN_1720373	SLC7A5	-1.03499	12.5969	-4.15333	0.000421513	0.00857034	-0.250949	solute carrier family 7 (cationic amino acid transporter, y+ system), member 5 (SLC7A5), mRNA.						1	1	1	3
ILMN_1781479	SUV39H1	-1.03332	10.4864	-4.2704	0.000317038	0.00689781	0.0269682	suppressor of variegation 3-9 homolog 1 (Drosophila) (SUV39H1), mRNA.						0	1	0	1
ILMN_1795026	FAM189B	-1.03323	10.8236	-5.05619	4.71796e-05	0.00160599	1.89585	family with sequence similarity 189, member B (FAM189B), transcript variant 1, mRNA.						0	1	0	1
ILMN_1691508	PLAUR	-1.03189	7.6423	-3.26083	0.0036089	0.0426078	-2.32454	plasminogen activator, urokinase receptor (PLAUR), transcript variant 2, mRNA.						0	1	0	1
ILMN_1801051	PCDHB8	-1.02996	5.16791	-6.71668	9.90258e-07	7.9467e-05	5.70915	protocadherin beta 8 (PCDHB8), mRNA.						0	1	0	1
ILMN_2054392	PPIL1	-1.02985	10.121	-3.64581	0.00144105	0.0219011	-1.44359	peptidylprolyl isomerase (cyclophilin)-like 1 (PPIL1), mRNA.						0	1	0	1
ILMN_1723358	SCARA3	-1.0285	5.51215	-3.61564	0.00154947	0.0230019	-1.51356	scavenger receptor class A, member 3 (SCARA3), transcript variant 1, mRNA.						0	0	0	0
ILMN_1720703	SLC25A3	-1.0281	6.93423	-3.4341	0.00239286	0.0317738	-1.93148	solute carrier family 25 (mitochondrial carrier; phosphate carrier), member 3 (SLC25A3), nuclear gene encoding mitochondrial protein, transcript variant 3, mRNA.						0	1	1	2
ILMN_1685413	ALG8	-1.02789	10.9125	-6.1421	3.64338e-06	0.000212358	4.42265	asparagine-linked glycosylation 8, alpha-1,3-glucosyltransferase homolog (S. cerevisiae) (ALG8), transcript variant 1, mRNA.						0	1	0	1
ILMN_1687711	ZNF576	-1.02779	8.23907	-3.98105	0.000640663	0.011838	-0.658472	zinc finger protein 576 (ZNF576), mRNA.						0	0	0	0
ILMN_1670723	MSL3	-1.02659	7.50093	-4.91822	6.57953e-05	0.00204482	1.5686	male-specific lethal 3 homolog (Drosophila) (MSL3), transcript variant 4, mRNA.						0	1	0	1
ILMN_1745779	TCTEX1D2	-1.02526	9.73575	-5.1257	3.99203e-05	0.00141394	2.06036	Tctex1 domain containing 2 (TCTEX1D2), mRNA.						1	1	0	2
ILMN_1788878	MORN4	-1.02419	5.85891	-3.32795	0.00307939	0.0379757	-2.17303	MORN repeat containing 4 (MORN4), transcript variant 1, mRNA.						0	1	0	1
ILMN_3242540	CD163L1	-1.02274	9.56115	-4.96591	5.8642e-05	0.0018842	1.68181	CD163 molecule-like 1 (CD163L1), mRNA.						0	1	0	1
ILMN_1745034	SLC11A2	-1.02135	9.57478	-6.43089	1.8834e-06	0.000131731	5.07436	solute carrier family 11 (proton-coupled divalent metal ion transporters), member 2 (SLC11A2), mRNA.						1	1	0	2
ILMN_2390586	SP100	-1.02102	7.17377	-4.97948	5.67538e-05	0.00183954	1.71401	SP100 nuclear antigen (SP100), transcript variant 1, mRNA.						0	0	0	0
ILMN_1761450	DHRS4L2	-1.0196	8.25317	-4.43206	0.000213932	0.00514661	0.411552	dehydrogenase/reductase (SDR family) member 4 like 2 (DHRS4L2), mRNA.						0	1	0	1
ILMN_1776842	DKFZp451A211	-1.01775	5.49579	-4.82179	8.30666e-05	0.00244223	1.33944	DKFZp451A211 protein (DKFZp451A211), mRNA.						0	0	0	0
ILMN_1749752	NOLA1	-1.01734	8.90243	-5.47589	1.73029e-05	0.000729784	2.88446	nucleolar protein family A, member 1 (H/ACA small nucleolar RNPs) (NOLA1), transcript variant 2, mRNA.						0	0	0	0
ILMN_1746257	DAZAP1	-1.01465	9.9	-7.02811	4.97365e-07	4.72114e-05	6.38873	DAZ associated protein 1 (DAZAP1), transcript variant 1, mRNA.						1	1	1	3
ILMN_1797660	NXNL2	-1.0141	6.01871	-3.57347	0.00171459	0.02481	-1.61112	nucleoredoxin-like 2 (NXNL2), mRNA.						1	1	1	3
ILMN_1897333		-1.01382	5.32441	-4.44584	0.000206878	0.00501686	0.444373	BX098521 Soares fetal liver spleen 1NFLS Homo sapiens cDNA clone IMAGp998L05118, mRNA sequence						0	0	0	0
ILMN_1768279	NME6	-1.01351	7.32741	-4.18517	0.000390101	0.0081002	-0.175432	non-metastatic cells 6, protein expressed in (nucleoside-diphosphate kinase) (NME6), mRNA.						1	1	0	2
ILMN_1723287	SLC6A16	-1.0133	5.61266	-3.33414	0.00303457	0.0375764	-2.15901	solute carrier family 6, member 16 (SLC6A16), mRNA.						0	1	0	1
ILMN_2174081	ZNF133	-1.01312	7.27054	-5.22643	3.13557e-05	0.0011771	2.29826	zinc finger protein 133 (ZNF133), mRNA.						0	1	0	1
ILMN_1700268	QPRT	-1.01261	6.39333	-5.46424	1.7788e-05	0.000746174	2.85719	quinolinate phosphoribosyltransferase (QPRT), mRNA.						1	1	1	3
ILMN_2205785	AKNAD1	-1.01218	5.20225	-3.80075	0.000991659	0.0165655	-1.08232	AKNA domain containing 1 (AKNAD1), mRNA.						0	1	0	1
ILMN_1682957	PACSIN3	-1.01145	8.39828	-3.55545	0.00179032	0.0256268	-1.65273	protein kinase C and casein kinase substrate in neurons 3 (PACSIN3), mRNA.						0	1	0	1
ILMN_1811102	LRSAM1	-1.01136	9.66981	-4.79957	8.76567e-05	0.00256613	1.28659	leucine rich repeat and sterile alpha motif containing 1 (LRSAM1), transcript variant 1, mRNA.						0	1	1	2
ILMN_1768751	MTA3	-1.01102	9.44135	-5.53421	1.50698e-05	0.000658769	3.02079	metastasis associated 1 family, member 3 (MTA3), mRNA.						1	1	1	3
ILMN_1813544	OXCT1	-1.01023	6.10087	-3.78909	0.00102002	0.0169186	-1.10962	3-oxoacid CoA transferase 1 (OXCT1), nuclear gene encoding mitochondrial protein, mRNA.						0	1	0	1
ILMN_2382558	SERF1A	-1.00932	6.80783	-3.49717	0.00205836	0.0284901	-1.78692	small EDRK-rich factor 1A (telomeric) (SERF1A), mRNA.						0	0	0	0
ILMN_2157099	CCNA1	-1.00914	6.15011	-3.61673	0.00154543	0.022952	-1.51104	cyclin A1 (CCNA1), mRNA.						0	0	0	0
ILMN_2296057	CASP2	-1.00891	6.529	-3.26324	0.00358847	0.0424572	-2.31912	caspase 2, apoptosis-related cysteine peptidase (CASP2), transcript variant 1, mRNA.						0	0	0	0
ILMN_3209358	LOC646836	-1.00841	7.38202	-3.9953	0.000618873	0.0115251	-0.624835	PREDICTED: Homo sapiens uncharacterized protein LOC646836-like (LOC646836), mRNA.						0	0	0	0
ILMN_1751028	SERPINH1	-1.00834	9.96364	-6.18293	3.31688e-06	0.000197485	4.51538	serpin peptidase inhibitor, clade H (heat shock protein 47), member 1, (collagen binding protein 1) (SERPINH1), mRNA.						1	1	1	3
ILMN_1727205	ARHGEF10L	-1.00633	5.45025	-4.10342	0.000475905	0.00945633	-0.369214	Rho guanine nucleotide exchange factor (GEF) 10-like (ARHGEF10L), transcript variant 1, mRNA.						0	1	0	1
ILMN_2138622	DKFZp686I15217	-1.00592	6.28209	-3.74335	0.00113916	0.0183363	-1.21651	hypothetical protein DKFZp686I15217 (DKFZp686I15217), mRNA.						1	1	0	2
ILMN_1683112	FANCC	-1.00562	6.85447	-3.8826	0.000813428	0.0142085	-0.8903	Fanconi anemia, complementation group C (FANCC), mRNA.						0	1	0	1
ILMN_1765525	WBSCR16	-1.00459	6.26364	-4.48182	0.000189547	0.00469598	0.530038	Williams-Beuren syndrome chromosome region 16 (WBSCR16), mRNA.						1	1	1	3
ILMN_1711451	SLC7A2	-1.00433	5.24974	-4.16488	0.00040983	0.00838926	-0.223545	solute carrier family 7 (cationic amino acid transporter, y+ system), member 2 (SLC7A2), transcript variant 2, mRNA.						0	1	0	1
ILMN_1756701	DHRS11	-1.00368	8.7527	-3.81998	0.000946585	0.0159637	-1.03726	dehydrogenase/reductase (SDR family) member 11 (DHRS11), mRNA.						0	0	0	0
ILMN_1820572		-1.00336	6.3231	-4.37449	0.000246094	0.00566597	0.274527	BX112399 Soares_multiple_sclerosis_2NbHMSP Homo sapiens cDNA clone IMAGp998B18625, mRNA sequence						0	0	0	0
ILMN_1683178	JAK2	-1.00288	5.98406	-3.72092	0.00120253	0.01907	-1.26885	Janus kinase 2 (a protein tyrosine kinase) (JAK2), mRNA.						0	1	0	1
ILMN_1812968	SOX18	-1.00273	6.32746	-3.50173	0.00203608	0.0282898	-1.77645	SRY (sex determining region Y)-box 18 (SOX18), mRNA.						0	1	0	1
ILMN_1699574	NRP1	-1.00245	9.9481	-5.26379	2.8675e-05	0.00109881	2.38634	neuropilin 1 (NRP1), transcript variant 1, mRNA.						1	1	0	2
ILMN_1821176		-1.00155	6.75235	-3.6959	0.0012773	0.0199136	-1.32714	601441142F1 NIH_MGC_72 Homo sapiens cDNA clone IMAGE:3915971 5, mRNA sequence						0	0	0	0
ILMN_2090802	TMEM79	-1.00137	8.65685	-4.04822	0.000544228	0.0104695	-0.499819	transmembrane protein 79 (TMEM79), mRNA.						1	1	1	3
ILMN_1751020	PACSIN1	-1.0009	6.60756	-5.13303	3.92248e-05	0.00139675	2.07767	protein kinase C and casein kinase substrate in neurons 1 (PACSIN1), mRNA.						0	1	0	1
ILMN_1756443	INHA	-1.00013	4.99701	-4.32623	0.000276762	0.0062055	0.159703	inhibin, alpha (INHA), mRNA.						1	1	1	3
ILMN_1806809	ZNF189	-0.999037	8.16963	-6.77077	8.77835e-07	7.2729e-05	5.82811	zinc finger protein 189 (ZNF189), transcript variant 1, mRNA.						0	1	0	1
ILMN_1678531	N4BP3	-0.999018	5.00631	-5.10958	4.14968e-05	0.00145671	2.02222	Nedd4 binding protein 3 (N4BP3), mRNA.						1	1	1	3
ILMN_1674498	C7orf46	-0.998951	6.06098	-4.3729	0.000247047	0.00568147	0.27075	chromosome 7 open reading frame 46 (C7orf46), mRNA.						0	0	0	0
ILMN_3281365	LOC100131767	-0.998728	5.66313	-4.66902	0.000120283	0.00328631	0.975892	PREDICTED: Homo sapiens misc_RNA (LOC100131767), miscRNA.						0	0	0	0
ILMN_1741056	CXXC6	-0.998653	5.27415	-3.55121	0.00180862	0.0258467	-1.66252	CXXC finger 6 (CXXC6), mRNA.						0	0	0	0
ILMN_1652525	FAM125B	-0.99814	7.0307	-3.38835	0.00266814	0.0343181	-2.03586	family with sequence similarity 125, member B (FAM125B), transcript variant 1, mRNA.						0	0	0	0
ILMN_1763941	LRRC49	-0.997288	6.24661	-3.63966	0.00146253	0.0221163	-1.45787	leucine rich repeat containing 49 (LRRC49), mRNA.						0	0	0	0
ILMN_1660691	RAB31	-0.997056	12.0827	-4.51708	0.000173972	0.00441553	0.61402	RAB31, member RAS oncogene family (RAB31), mRNA.						0	0	0	0
ILMN_3242466	LOC100134170	-0.995144	5.08258	-3.8473	0.000886029	0.0151784	-0.973199	PREDICTED: Homo sapiens hypothetical protein LOC100134170 (LOC100134170), mRNA.						0	0	0	0
ILMN_1793410	SNTB1	-0.993561	5.47765	-3.67711	0.00133648	0.0206232	-1.37088	syntrophin, beta 1 (dystrophin-associated protein A1, 59kDa, basic component 1) (SNTB1), mRNA.						0	0	0	0
ILMN_1692398	CNTNAP1	-0.992792	6.47673	-4.67879	0.000117465	0.00322257	0.999158	contactin associated protein 1 (CNTNAP1), mRNA.						0	1	0	1
ILMN_2144162	FLJ25006	-0.990302	5.96916	-3.95465	0.000683054	0.012421	-0.720727	uncharacterized serine/threonine-protein kinase SgK494 (FLJ25006), mRNA.						0	0	0	0
ILMN_3248591	LTBP2	-0.989891	6.51152	-3.73478	0.00116297	0.0185757	-1.23652	latent transforming growth factor beta binding protein 2 (LTBP2), mRNA.						0	1	0	1
ILMN_1716869	GPM6A	-0.989172	5.79134	-3.55094	0.00180976	0.0258467	-1.66313	glycoprotein M6A (GPM6A), transcript variant 3, mRNA.						0	0	1	1
ILMN_1653180	TPM4	-0.988974	10.0563	-5.08241	4.42964e-05	0.00153138	1.95793	tropomyosin 4 (TPM4), mRNA.						1	1	1	3
ILMN_2356311	C21orf51	-0.988328	8.70157	-4.51795	0.000173603	0.00441287	0.616101	chromosome 21 open reading frame 51 (C21orf51), transcript variant 2, mRNA.						0	0	0	0
ILMN_1655444	LOC728492	-0.987951	11.3657	-5.71422	9.85725e-06	0.000463207	3.43975	PREDICTED: Homo sapiens similar to small EDRK-rich factor 1A, telomeric, transcript variant 4 (LOC728492), mRNA.						0	0	0	0
ILMN_2374778	DUT	-0.987951	8.75122	-4.62352	0.000134328	0.00357594	0.86754	deoxyuridine triphosphatase (DUT), nuclear gene encoding mitochondrial protein, transcript variant 3, mRNA.						1	1	1	3
ILMN_2341487	C11orf49	-0.987948	7.36543	-5.41376	2.00543e-05	0.0008165	2.7389	chromosome 11 open reading frame 49 (C11orf49), transcript variant 2, mRNA.						0	1	0	1
ILMN_1739297	GALNT4	-0.987251	7.39039	-4.24209	0.000339642	0.00728936	-0.0402768	UDP-N-acetyl-alpha-D-galactosamine:polypeptide N-acetylgalactosaminyltransferase 4 (GalNAc-T4) (GALNT4), mRNA.						1	1	1	3
ILMN_1682139	RAI14	-0.986857	9.37443	-3.32898	0.00307185	0.0379531	-2.17068	retinoic acid induced 14 (RAI14), mRNA.						1	1	0	2
ILMN_1676458	MRPL11	-0.986561	7.14333	-3.39708	0.00261334	0.0338624	-2.01598	mitochondrial ribosomal protein L11 (MRPL11), nuclear gene encoding mitochondrial protein, transcript variant 3, mRNA.						0	1	0	1
ILMN_3239576	LOC100216001	-0.986332	7.26805	-4.47211	0.000194075	0.00477965	0.506919	hypothetical LOC100216001 (LOC100216001), non-coding RNA.						0	0	0	0
ILMN_1672717	C10orf57	-0.985684	8.92771	-5.18078	3.49794e-05	0.00128157	2.19051	chromosome 10 open reading frame 57 (C10orf57), mRNA.						0	0	0	0
ILMN_1653319	MC1R	-0.985203	8.84685	-4.7185	0.00010668	0.00299816	1.09369	melanocortin 1 receptor (alpha melanocyte stimulating hormone receptor) (MC1R), mRNA.						0	1	0	1
ILMN_1815734	FCHSD2	-0.984389	7.78836	-4.05205	0.000539186	0.0104087	-0.490763	FCH and double SH3 domains 2 (FCHSD2), mRNA.						0	1	1	2
ILMN_1675083	F8	-0.983878	5.6679	-4.52452	0.000170853	0.00434712	0.631746	coagulation factor VIII, procoagulant component (hemophilia A) (F8), transcript variant 1, mRNA.						0	1	0	1
ILMN_2289093	KIAA1618	-0.983823	7.89828	-3.79573	0.00100376	0.0167242	-1.09407	KIAA1618 (KIAA1618), mRNA.						0	0	0	0
ILMN_3240685	INO80D	-0.98364	8.55931	-6.18997	3.26365e-06	0.000195719	4.53136	INO80 complex subunit D (INO80D), mRNA.						1	1	1	3
ILMN_1729868	SPRYD4	-0.983618	7.61238	-4.13253	0.000443382	0.0089384	-0.30025	SPRY domain containing 4 (SPRYD4), mRNA.						0	0	0	0
ILMN_1815552	NTAN1	-0.983479	10.246	-5.94382	5.76387e-06	0.000305879	3.9696	N-terminal asparagine amidase (NTAN1), mRNA.						0	1	0	1
ILMN_2081883	IQCK	-0.983361	8.48408	-6.64026	1.1748e-06	9.20532e-05	5.54044	IQ motif containing K (IQCK), mRNA.						0	1	0	1
ILMN_1694311	NUDT6	-0.983307	6.19125	-3.6557	0.00140715	0.0214837	-1.42062	nudix (nucleoside diphosphate linked moiety X)-type motif 6 (NUDT6), transcript variant 2, mRNA.						0	1	0	1
ILMN_3249682	SYCE2	-0.982922	5.34406	-3.35184	0.00290984	0.0364609	-2.11887	synaptonemal complex central element protein 2 (SYCE2), mRNA.						0	0	0	0
ILMN_1730734	TMEM205	-0.982873	12.0469	-5.02116	5.13312e-05	0.00170708	1.81284	transmembrane protein 205 (TMEM205), mRNA.						0	1	0	1
ILMN_1720476	PHF2	-0.982548	8.05275	-3.91089	0.000759533	0.0134366	-0.823781	PHD finger protein 2 (PHF2), mRNA.						1	1	1	3
ILMN_2185845	BRSK1	-0.981683	5.65207	-5.5317	1.51596e-05	0.000660954	3.01493	BR serine/threonine kinase 1 (BRSK1), mRNA.						0	1	0	1
ILMN_1793732	FARS2	-0.98134	9.08633	-6.55083	1.43624e-06	0.000106272	5.34204	phenylalanyl-tRNA synthetase 2, mitochondrial (FARS2), nuclear gene encoding mitochondrial protein, mRNA.						0	1	0	1
ILMN_2065822	MCM3APAS	-0.98126	7.55294	-4.43162	0.000214161	0.00514838	0.410507	MCM3 minichromosome maintenance deficient 3 (S. cerevisiae) associated protein antisense (MCM3APAS) on chromosome 21.						0	0	0	0
ILMN_1744403	KCNIP3	-0.978224	7.07874	-3.40541	0.00256205	0.0334456	-1.99698	Kv channel interacting protein 3, calsenilin (KCNIP3), transcript variant 1, mRNA.						0	1	0	1
ILMN_1652918	RHOF	-0.977146	6.87579	-4.0794	0.000504517	0.00990052	-0.426071	ras homolog gene family, member F (in filopodia) (RHOF), mRNA.						1	1	1	3
ILMN_2393046	NHLRC3	-0.977038	7.35038	-4.12806	0.00044823	0.00901425	-0.310846	NHL repeat containing 3 (NHLRC3), transcript variant 2, mRNA.						0	1	0	1
ILMN_1795055	LRRC3	-0.977014	6.73688	-3.49876	0.00205057	0.0284332	-1.78327	leucine rich repeat containing 3 (LRRC3), mRNA.						0	0	0	0
ILMN_1794875	AGPAT9	-0.976424	9.56594	-3.77971	0.00104339	0.0172375	-1.13155	1-acylglycerol-3-phosphate O-acyltransferase 9 (AGPAT9), mRNA.						0	0	0	0
ILMN_1728218	RBPMS	-0.976067	5.65785	-3.84862	0.000883211	0.0151486	-0.970111	RNA binding protein with multiple splicing (RBPMS), transcript variant 1, mRNA.						0	1	1	2
ILMN_1763628	LOC653188	-0.975455	5.22487	-3.80998	0.000969776	0.0162804	-1.06071	PREDICTED: Homo sapiens similar to Beta-glucuronidase precursor (LOC653188), mRNA.						0	0	0	0
ILMN_2290776	AGBL5	-0.97533	6.08923	-3.38686	0.00267758	0.0343891	-2.03924	ATP/GTP binding protein-like 5 (AGBL5), transcript variant 1, mRNA.						0	1	0	1
ILMN_1764508	PTK6	-0.975258	6.17953	-3.44845	0.00231233	0.0310739	-1.89864	PTK6 protein tyrosine kinase 6 (PTK6), mRNA.						1	1	0	2
ILMN_2412549	GAR1	-0.974624	11.4222	-6.58793	1.3212e-06	9.95335e-05	5.42448	GAR1 ribonucleoprotein homolog (yeast) (GAR1), transcript variant 2, mRNA.						0	0	0	0
ILMN_1759359	BTF3L4	-0.974193	10.1075	-5.22683	3.13256e-05	0.0011771	2.29921	basic transcription factor 3-like 4 (BTF3L4), mRNA.						1	0	0	1
ILMN_1775268	HECW2	-0.973248	6.83605	-3.29962	0.00329295	0.0397969	-2.23709	HECT, C2 and WW domain containing E3 ubiquitin protein ligase 2 (HECW2), mRNA.						0	1	0	1
ILMN_2233878	SERF1B	-0.972843	9.05216	-4.9099	6.71303e-05	0.00207515	1.54884	small EDRK-rich factor 1B (centromeric) (SERF1B), mRNA.						0	0	0	0
ILMN_2134062	ALKBH3	-0.972047	8.9475	-5.59116	1.31714e-05	0.000591341	3.15366	alkB, alkylation repair homolog 3 (E. coli) (ALKBH3), mRNA.						0	1	0	1
ILMN_1678208	NBPF5	-0.971787	5.11512	-4.30818	0.000289185	0.00640506	0.116795	PREDICTED: Homo sapiens neuroblastoma breakpoint family, member 5 (NBPF5), misc RNA.						0	0	0	0
ILMN_1741455	USP30	-0.971601	6.80833	-4.12953	0.000446626	0.00898749	-0.307352	ubiquitin specific peptidase 30 (USP30), mRNA.						0	1	0	1
ILMN_2235137	FANCD2	-0.971586	9.41255	-3.44671	0.00232198	0.0311127	-1.90264	Fanconi anemia, complementation group D2 (FANCD2), transcript variant 2, mRNA.						0	1	0	1
ILMN_1710597	CDV3	-0.970956	5.34491	-4.12424	0.000452408	0.00906536	-0.319888	PREDICTED: Homo sapiens CDV3 homolog (mouse), transcript variant 5 (CDV3), mRNA.						0	1	0	1
ILMN_1768110	ZAK	-0.970907	10.523	-4.65879	0.000123306	0.00335785	0.951536	sterile alpha motif and leucine zipper containing kinase AZK (ZAK), transcript variant 2, mRNA.						1	1	0	2
ILMN_1705107	SDCBP2	-0.970808	5.42973	-3.72954	0.00117778	0.0187942	-1.24875	syndecan binding protein (syntenin) 2 (SDCBP2), transcript variant 2, mRNA.						0	1	0	1
ILMN_1724789	CD59	-0.969513	8.74037	-3.2582	0.00363136	0.0428121	-2.33045	CD59 molecule, complement regulatory protein (CD59), transcript variant 2, mRNA.						0	0	0	0
ILMN_2405470	KLHDC9	-0.969473	6.32371	-3.8144	0.000959458	0.016148	-1.05035	kelch domain containing 9 (KLHDC9), transcript variant 2, mRNA.						0	1	0	1
ILMN_1757415	C1orf163	-0.968832	8.05137	-3.9463	0.000697033	0.0125973	-0.740406	chromosome 1 open reading frame 163 (C1orf163), mRNA.						0	0	0	0
ILMN_1734915	C1orf156	-0.968386	7.43282	-4.2335	0.000346823	0.0074052	-0.0606991	chromosome 1 open reading frame 156 (C1orf156), mRNA.						0	0	0	0
ILMN_2080080	MAP7D2	-0.967765	4.88484	-5.52252	1.54926e-05	0.000671944	2.9935	MAP7 domain containing 2 (MAP7D2), mRNA.						0	1	0	1
ILMN_3215212	LOC653375	-0.967214	7.19571	-4.2915	0.000301168	0.00659572	0.0771261	PREDICTED: Homo sapiens RCC1-like G exchanging factor-like (LOC653375), mRNA.						0	0	0	0
ILMN_1671142	GPR68	-0.967052	6.40633	-3.70876	0.00123831	0.0194885	-1.29719	G protein-coupled receptor 68 (GPR68), mRNA.						0	1	1	2
ILMN_1686623	CSF1R	-0.96652	5.982	-3.68703	0.00130489	0.0202391	-1.34778	colony stimulating factor 1 receptor, formerly McDonough feline sarcoma viral (v-fms) oncogene homolog (CSF1R), mRNA.						0	0	0	0
ILMN_1701877	AXL	-0.966079	9.47668	-3.4751	0.00216985	0.0296541	-1.83759	AXL receptor tyrosine kinase (AXL), transcript variant 1, mRNA.						0	1	0	1
ILMN_1713058	PSTPIP2	-0.9651	5.35653	-3.30363	0.00326183	0.0395611	-2.22803	proline-serine-threonine phosphatase interacting protein 2 (PSTPIP2), mRNA.						0	0	0	0
ILMN_1693340	RAC3	-0.964439	6.80075	-3.50122	0.00203852	0.0282898	-1.77761	ras-related C3 botulinum toxin substrate 3 (rho family, small GTP binding protein Rac3) (RAC3), mRNA.						1	1	0	2
ILMN_1755024	IKBKE	-0.964404	6.29828	-3.88561	0.000807513	0.0141194	-0.88322	inhibitor of kappa light polypeptide gene enhancer in B-cells, kinase epsilon (IKBKE), mRNA.						0	1	0	1
ILMN_1770824	ARHGAP4	-0.964113	6.63589	-3.88542	0.000807901	0.0141194	-0.883685	Rho GTPase activating protein 4 (ARHGAP4), mRNA.						0	1	1	2
ILMN_1698803	ZAK	-0.963639	8.3059	-3.98359	0.000636731	0.0117952	-0.652489	sterile alpha motif and leucine zipper containing kinase AZK (ZAK), transcript variant 1, mRNA.						1	1	0	2
ILMN_1748970	PRR15L	-0.96322	7.76556	-3.71641	0.00121566	0.0192292	-1.27935	proline rich 15-like (PRR15L), mRNA.						1	1	1	3
ILMN_1764457	LOC339766	-0.963054	5.03843	-3.81213	0.000964737	0.0162204	-1.05566	PREDICTED: Homo sapiens hypothetical protein LOC339766 (LOC339766), mRNA.						0	0	0	0
ILMN_1677968	KIAA0649	-0.961773	6.98137	-4.08635	0.000496071	0.00978098	-0.409631	KIAA0649 (KIAA0649), mRNA.						0	0	0	0
ILMN_1778319	DMKN	-0.960904	6.06519	-3.31828	0.00315071	0.0385974	-2.19491	dermokine (DMKN), transcript variant 1, mRNA.						0	0	0	0
ILMN_1690253	SYNPO2L	-0.960887	4.86382	-3.60602	0.00158573	0.0234249	-1.53585	synaptopodin 2-like (SYNPO2L), mRNA.						0	0	0	0
ILMN_1680420	NUDT13	-0.95988	5.68057	-3.52387	0.00193103	0.0271381	-1.72553	nudix (nucleoside diphosphate linked moiety X)-type motif 13 (NUDT13), mRNA.						0	0	0	0
ILMN_2389876	TGFB1I1	-0.959878	7.32838	-4.2509	0.000332439	0.00718582	-0.0193491	transforming growth factor beta 1 induced transcript 1 (TGFB1I1), transcript variant 2, mRNA.						0	1	0	1
ILMN_1657632	ZMYM6	-0.959161	10.0237	-5.26494	2.85968e-05	0.00109708	2.38903	zinc finger, MYM-type 6 (ZMYM6), mRNA.						0	0	0	0
ILMN_1736533	RND2	-0.958138	5.3498	-3.67013	0.00135911	0.0208755	-1.38709	Rho family GTPase 2 (RND2), mRNA.						0	0	0	0
ILMN_1796130	LOC221710	-0.95805	8.90303	-4.39811	0.00023235	0.00543015	0.330742	PREDICTED: Homo sapiens hypothetical protein LOC221710 (LOC221710), mRNA.						0	0	0	0
ILMN_1666502	SOBP	-0.957616	5.2857	-4.06691	0.000520068	0.0101517	-0.455624	sine oculis binding protein homolog (Drosophila) (SOBP), mRNA.						0	0	0	0
ILMN_1754068	LOC643233	-0.957399	6.26789	-3.24944	0.00370713	0.0434532	-2.35014	PREDICTED: Homo sapiens similar to CG5327-PA (LOC643233), mRNA.						0	0	0	0
ILMN_3186473	LCLAT1	-0.956834	8.3388	-5.99776	5.08544e-06	0.000275034	4.09328	lysocardiolipin acyltransferase 1 (LCLAT1), transcript variant 1, mRNA.						0	1	1	2
ILMN_2115669	SEMA4C	-0.956331	7.95072	-4.10137	0.000478277	0.00948645	-0.374058	sema domain, immunoglobulin domain (Ig), transmembrane domain (TM) and short cytoplasmic domain, (semaphorin) 4C (SEMA4C), mRNA.						1	1	1	3
ILMN_1660973	GAD1	-0.95607	8.54838	-3.62378	0.00151946	0.0227247	-1.4947	glutamate decarboxylase 1 (brain, 67kDa) (GAD1), transcript variant GAD25, mRNA.						0	1	0	1
ILMN_3239361	LOC100133298	-0.955056	7.91441	-3.56944	0.00173125	0.024975	-1.62044	PREDICTED: Homo sapiens hypothetical protein LOC100133298 (LOC100133298), mRNA.						0	0	0	0
ILMN_1692760	DPAGT1	-0.954301	10.8679	-5.36425	2.25626e-05	0.000902041	2.62268	dolichyl-phosphate (UDP-N-acetylglucosamine) N-acetylglucosaminephosphotransferase 1 (GlcNAc-1-P transferase) (DPAGT1), transcript variant 1, mRNA.						0	1	0	1
ILMN_1755954	CPEB3	-0.953555	6.42584	-4.7655	9.51938e-05	0.00273267	1.20556	cytoplasmic polyadenylation element binding protein 3 (CPEB3), mRNA.						0	1	0	1
ILMN_1651557	KDELC2	-0.951307	9.72883	-4.19809	0.000378029	0.00789284	-0.144771	KDEL (Lys-Asp-Glu-Leu) containing 2 (KDELC2), mRNA.						0	1	0	1
ILMN_3283742	LOC646791	-0.950947	9.07269	-4.38287	0.000241125	0.00557861	0.29448	PREDICTED: Homo sapiens misc_RNA (LOC646791), miscRNA.						0	0	0	0
ILMN_2269256	DNAJC12	-0.950658	6.27948	-6.03714	4.64214e-06	0.000256189	4.18336	DnaJ (Hsp40) homolog, subfamily C, member 12 (DNAJC12), transcript variant 1, mRNA.						0	0	0	0
ILMN_1666376	TRIM56	-0.949499	8.28407	-4.74043	0.000101157	0.00287735	1.14589	tripartite motif-containing 56 (TRIM56), mRNA.						1	1	1	3
ILMN_1757387	UCHL1	-0.948694	5.25374	-4.30327	0.000292663	0.00646997	0.105113	ubiquitin carboxyl-terminal esterase L1 (ubiquitin thiolesterase) (UCHL1), mRNA.						0	0	0	0
ILMN_1762529	SLC12A8	-0.948307	6.69168	-4.24243	0.000339364	0.00728809	-0.0394766	solute carrier family 12 (potassium/chloride transporters), member 8 (SLC12A8), mRNA.						0	1	0	1
ILMN_1804737	RAVER2	-0.947645	7.05325	-3.5883	0.00165464	0.0241423	-1.57684	ribonucleoprotein, PTB-binding 2 (RAVER2), mRNA.						0	0	0	0
ILMN_1744968	KCNAB1	-0.945166	4.95165	-5.06844	4.581e-05	0.00156901	1.92485	potassium voltage-gated channel, shaker-related subfamily, beta member 1 (KCNAB1), transcript variant 2, mRNA.						0	1	0	1
ILMN_1716026	ARMCX6	-0.943569	9.77212	-3.63365	0.00148383	0.0223672	-1.47181	armadillo repeat containing, X-linked 6 (ARMCX6), transcript variant 1, mRNA.						0	0	0	0
ILMN_1787085	GLRA3	-0.941636	4.99685	-4.19941	0.000376817	0.00788146	-0.141638	glycine receptor, alpha 3 (GLRA3), transcript variant 2, mRNA.						0	1	0	1
ILMN_3181833	LOC100129122	-0.94137	4.97539	-5.57902	1.35544e-05	0.000604915	3.12538	PREDICTED: Homo sapiens hypothetical protein LOC100129122 (LOC100129122), mRNA.						0	0	0	0
ILMN_1751368	HNRNPD	-0.941266	12.9653	-4.97868	5.6864e-05	0.00184132	1.7121	heterogeneous nuclear ribonucleoprotein D (AU-rich element RNA binding protein 1, 37kDa) (HNRNPD), transcript variant 3, mRNA.						1	1	1	3
ILMN_1804357	GNG4	-0.938823	5.0651	-5.85121	7.15183e-06	0.000361102	3.75653	guanine nucleotide binding protein (G protein), gamma 4 (GNG4), transcript variant 2, mRNA.						0	1	0	1
ILMN_1797704	LOC729252	-0.938741	5.19802	-3.8413	0.000899001	0.0153297	-0.987287	PREDICTED: Homo sapiens similar to Keratin, type I cytoskeletal 14 (Cytokeratin-14) (CK-14) (Keratin-14) (K14) (LOC729252), mRNA.						0	0	0	0
ILMN_1722781	EGR3	-0.937762	4.87418	-5.67489	1.08121e-05	0.000501689	3.34848	early growth response 3 (EGR3), mRNA.						0	0	0	0
ILMN_1676014	LOC728635	-0.937509	9.23345	-3.71699	0.00121399	0.019215	-1.27802	PREDICTED: Homo sapiens similar to peroxisomal short-chain alcohol dehydrogenase, transcript variant 1 (LOC728635), mRNA.						0	0	0	0
ILMN_2125346	MUC16	-0.93735	4.99041	-4.74955	9.89446e-05	0.00281924	1.1676	mucin 16, cell surface associated (MUC16), mRNA.						0	0	0	0
ILMN_1704055	HSPC111	-0.937252	9.83157	-3.50848	0.00200346	0.027955	-1.76093	hypothetical protein HSPC111 (HSPC111), mRNA.						0	0	0	0
ILMN_1748836	FUZ	-0.937114	5.54827	-5.0166	5.18973e-05	0.00172246	1.80204	fuzzy homolog (Drosophila) (FUZ), mRNA.						0	1	0	1
ILMN_2153837	SCNN1G	-0.936865	4.97203	-4.99162	5.51179e-05	0.00180412	1.74279	sodium channel, nonvoltage-gated 1, gamma (SCNN1G), mRNA.						0	0	0	0
ILMN_1728799	FBP1	-0.935485	10.7673	-4.89319	6.98952e-05	0.00212649	1.50915	fructose-1,6-bisphosphatase 1 (FBP1), mRNA.						1	1	1	3
ILMN_2308689	AGBL5	-0.935441	8.08405	-6.14413	3.6264e-06	0.000211824	4.42726	ATP/GTP binding protein-like 5 (AGBL5), transcript variant 3, mRNA.						0	1	0	1
ILMN_2357777	RNF214	-0.934818	6.45841	-4.03131	0.000567052	0.0107837	-0.539791	ring finger protein 214 (RNF214), transcript variant 1, mRNA.						0	1	0	1
ILMN_1839019		-0.934797	9.80677	-5.07938	4.46201e-05	0.00153618	1.95076	mRNA; cDNA DKFZp779O0231 (from clone DKFZp779O0231)						0	0	0	0
ILMN_2053567	FASTKD2	-0.933456	7.538	-4.22997	0.000349812	0.00744509	-0.0690741	FAST kinase domains 2 (FASTKD2), mRNA.						0	0	0	0
ILMN_1740430	SLC2A4RG	-0.932805	9.91419	-3.77157	0.00106413	0.01745	-1.1506	SLC2A4 regulator (SLC2A4RG), mRNA.						0	1	0	1
ILMN_2415011	DCTD	-0.932698	8.87374	-4.76915	9.43557e-05	0.00272353	1.21425	dCMP deaminase (DCTD), transcript variant 2, mRNA.						0	1	0	1
ILMN_1751034	ITPRIPL2	-0.932225	9.80595	-3.92709	0.000730283	0.0130653	-0.785657	inositol 1,4,5-triphosphate receptor interacting protein-like 2 (ITPRIPL2), mRNA.						1	1	0	2
ILMN_2398995	MRPL24	-0.930854	10.6208	-5.10231	4.2228e-05	0.00146751	2.00502	mitochondrial ribosomal protein L24 (MRPL24), nuclear gene encoding mitochondrial protein, transcript variant 2, mRNA.						1	1	1	3
ILMN_1721170	GREB1	-0.930827	7.11881	-3.65575	0.001407	0.0214837	-1.42052	growth regulation by estrogen in breast cancer 1 (GREB1), transcript variant a, mRNA.						1	1	1	3
ILMN_2213136	LEF1	-0.930699	5.49024	-4.24311	0.000338803	0.00728076	-0.0378626	lymphoid enhancer-binding factor 1 (LEF1), mRNA.						0	0	0	0
ILMN_1847494		-0.930367	6.30417	-3.28608	0.00340007	0.0408242	-2.26766	602507996F1 NIH_MGC_79 Homo sapiens cDNA clone IMAGE:4605190 5, mRNA sequence						0	0	0	0
ILMN_1678353	FARP1	-0.930281	9.17805	-4.10314	0.000476221	0.0094569	-0.369862	FERM, RhoGEF (ARHGEF) and pleckstrin domain protein 1 (chondrocyte-derived) (FARP1), transcript variant 1, mRNA.						0	1	0	1
ILMN_2072140	BTF3L4	-0.929894	9.46575	-4.42898	0.000215542	0.00517035	0.404217	basic transcription factor 3-like 4 (BTF3L4), mRNA.						1	0	0	1
ILMN_1658926	NOTCH3	-0.928423	7.49241	-3.8225	0.000940829	0.0158827	-1.03136	Notch homolog 3 (Drosophila) (NOTCH3), mRNA.						1	1	0	2
ILMN_1762666	DHRS4	-0.927245	8.27551	-3.74269	0.001141	0.0183482	-1.21807	dehydrogenase/reductase (SDR family) member 4 (DHRS4), mRNA.						0	1	1	2
ILMN_1801864	LOC730455	-0.927108	10.4021	-4.43053	0.000214726	0.00515824	0.407927	PREDICTED: Homo sapiens similar to N-terminal Asn amidase (LOC730455), mRNA.						0	0	0	0
ILMN_1738681	NUP62	-0.926892	12.3777	-5.06957	4.56861e-05	0.00156801	1.92752	nucleoporin 62kDa (NUP62), transcript variant 2, mRNA.						0	1	1	2
ILMN_2229032	NME6	-0.926245	8.50177	-4.94061	6.23322e-05	0.00196105	1.62178	non-metastatic cells 6, protein expressed in (nucleoside-diphosphate kinase) (NME6), mRNA.						1	1	0	2
ILMN_1755862	PFAS	-0.925685	8.92852	-3.95072	0.000689595	0.0124881	-0.729985	phosphoribosylformylglycinamidine synthase (FGAR amidotransferase) (PFAS), mRNA.						0	0	0	0
ILMN_2041483	PCDHB10	-0.925146	5.20003	-3.6311	0.00149296	0.0224542	-1.47773	protocadherin beta 10 (PCDHB10), mRNA.						0	0	0	0
ILMN_1673363	CD97	-0.92499	10.5301	-5.79409	8.17354e-06	0.000398751	3.62468	CD97 molecule (CD97), transcript variant 1, mRNA.						0	1	0	1
ILMN_1669831	C6orf192	-0.924213	6.53046	-3.89462	0.000790077	0.0138956	-0.862041	chromosome 6 open reading frame 192 (C6orf192), mRNA.						0	0	0	0
ILMN_1696127	KIAA0240	-0.924159	9.27821	-5.49649	1.6478e-05	0.000702324	2.93266	KIAA0240 (KIAA0240), mRNA.						0	0	0	0
ILMN_1720390	LOC653602	-0.923834	5.17557	-5.15644	3.70815e-05	0.00133477	2.13302	PREDICTED: Homo sapiens similar to family with sequence similarity 84, member A (LOC653602), mRNA.						0	0	0	0
ILMN_3248511	FAM167A	-0.923142	6.20579	-3.62355	0.00152032	0.0227247	-1.49524	family with sequence similarity 167, member A (FAM167A), mRNA.						0	0	0	0
ILMN_1758924	LRFN2	-0.922964	4.97643	-4.59966	0.000142343	0.00375321	0.810704	leucine rich repeat and fibronectin type III domain containing 2 (LRFN2), mRNA.						1	1	0	2
ILMN_3223871	LOC729920	-0.922633	6.08736	-3.67527	0.0013424	0.0206954	-1.37515	notch1-induced protein (LOC729920), transcript variant 1, mRNA.						0	0	0	0
ILMN_1658301	FAM83E	-0.922075	5.31522	-4.05975	0.000529198	0.0102876	-0.472565	family with sequence similarity 83, member E (FAM83E), mRNA.						0	1	0	1
ILMN_1809859	PCGF2	-0.922073	8.99757	-4.70229	0.000110958	0.00308585	1.0551	polycomb group ring finger 2 (PCGF2), mRNA.						1	1	1	3
ILMN_2365465	XBP1	-0.918893	12.2347	-6.07038	4.29866e-06	0.000240834	4.25929	X-box binding protein 1 (XBP1), transcript variant 2, mRNA.						1	1	1	3
ILMN_1784822	PPP1R3F	-0.918333	7.04373	-4.42739	0.000216373	0.00517909	0.400448	protein phosphatase 1, regulatory (inhibitor) subunit 3F (PPP1R3F), mRNA.						0	1	0	1
ILMN_1725644	UBE2D2	-0.918047	7.00354	-3.81257	0.000963718	0.0162115	-1.05464	ubiquitin-conjugating enzyme E2D 2 (UBC4/5 homolog, yeast) (UBE2D2), transcript variant 1, mRNA.						0	1	1	2
ILMN_1666325	ALG10B	-0.918023	6.90525	-3.47143	0.00218894	0.0298904	-1.846	asparagine-linked glycosylation 10, alpha-1,2-glucosyltransferase homolog B (yeast) (ALG10B), mRNA.						0	0	0	0
ILMN_1716237	ACOT2	-0.917985	7.07772	-3.7238	0.00119419	0.0189649	-1.26213	acyl-CoA thioesterase 2 (ACOT2), nuclear gene encoding mitochondrial protein, mRNA.						0	1	1	2
ILMN_3238845	FAM165B	-0.916799	9.14628	-4.29354	0.000299678	0.00658044	0.0819714	family with sequence similarity 165, member B (FAM165B), mRNA.						0	0	0	0
ILMN_1902949		-0.916079	5.50227	-3.44261	0.00234476	0.031348	-1.912	BX091613 Soares_fetal_heart_NbHH19W Homo sapiens cDNA clone IMAGp998K03827 ; IMAGE:359930, mRNA sequence						0	0	0	0
ILMN_1801616	EMP1	-0.915251	9.24213	-3.26448	0.00357796	0.0423781	-2.31632	epithelial membrane protein 1 (EMP1), mRNA.						0	0	0	0
ILMN_2150402	TMEM64	-0.914921	10.8119	-4.62103	0.000135142	0.00359186	0.861614	transmembrane protein 64 (TMEM64), mRNA.						1	1	1	3
ILMN_2166384	IPO5	-0.914224	7.35671	-3.26375	0.00358409	0.0424205	-2.31796	importin 5 (IPO5), mRNA.						0	1	0	1
ILMN_1782937	LOC647169	-0.91373	4.85031	-3.65777	0.00140018	0.0214073	-1.41583	PREDICTED: Homo sapiens similar to glutathione S-transferase alpha 3 (LOC647169), mRNA.						0	0	0	0
ILMN_1667201	WDR51B	-0.913692	8.77572	-3.35414	0.00289399	0.0363798	-2.11364	WD repeat domain 51B (WDR51B), mRNA.						0	0	0	0
ILMN_3176746	LOC100128191	-0.912598	6.8467	-4.19215	0.000383529	0.00797548	-0.158862	PREDICTED: Homo sapiens hypothetical protein LOC100128191 (LOC100128191), mRNA.						0	0	0	0
ILMN_1806502	ZNF165	-0.912423	7.33013	-3.56875	0.00173411	0.0250053	-1.62202	zinc finger protein 165 (ZNF165), mRNA.						0	1	0	1
ILMN_2208373	TMEM164	-0.911728	6.18946	-4.38971	0.000237146	0.00550573	0.310754	transmembrane protein 164 (TMEM164), mRNA.						0	0	0	0
ILMN_2041236	GARNL4	-0.911082	6.22773	-3.35106	0.00291522	0.0364929	-2.12063	GTPase activating Rap/RanGAP domain-like 4 (GARNL4), mRNA.						0	0	0	0
ILMN_2187058	LOC93349	-0.909954	5.35073	-3.40756	0.00254894	0.0333058	-1.99207	hypothetical protein BC004921 (LOC93349), mRNA.						0	0	0	0
ILMN_1796923	LOC81691	-0.909271	7.5609	-3.46908	0.00220127	0.0299971	-1.85139	exonuclease NEF-sp (LOC81691), mRNA.						1	1	1	3
ILMN_2323087	RBPMS	-0.909185	6.53841	-3.951	0.000689137	0.0124881	-0.729339	RNA binding protein with multiple splicing (RBPMS), transcript variant 3, mRNA.						0	1	1	2
ILMN_1654737	TRIM32	-0.909109	8.69426	-6.8292	7.71016e-07	6.55127e-05	5.95618	tripartite motif-containing 32 (TRIM32), transcript variant 1, mRNA.						0	0	0	0
ILMN_1657634	FANCD2	-0.90879	5.91018	-3.26277	0.00359239	0.0424884	-2.32016	Fanconi anemia, complementation group D2 (FANCD2), transcript variant 1, mRNA.						0	1	0	1
ILMN_2398587	ZNRD1	-0.908753	9.00975	-4.83778	7.99129e-05	0.00236626	1.37748	zinc ribbon domain containing 1 (ZNRD1), transcript variant b, mRNA.						0	0	0	0
ILMN_2296422	SMC2	-0.908747	6.49652	-3.39511	0.00262558	0.0339283	-2.02045	structural maintenance of chromosomes 2 (SMC2), transcript variant 1, mRNA.						0	1	0	1
ILMN_1652490	MANSC1	-0.908053	6.48606	-4.09174	0.000489613	0.00967088	-0.396872	MANSC domain containing 1 (MANSC1), mRNA.						0	1	0	1
ILMN_1698171	INCENP	-0.90662	5.42481	-4.39799	0.00023242	0.00543015	0.330447	inner centromere protein antigens 135/155kDa (INCENP), mRNA.						0	1	0	1
ILMN_1707286	FLJ22662	-0.905656	7.98065	-4.68173	0.000116631	0.00320764	1.00615	hypothetical protein FLJ22662 (FLJ22662), mRNA.						0	0	0	0
ILMN_1692539	SH3BP1	-0.905195	5.49851	-3.7534	0.00111185	0.0180017	-1.19304	SH3-domain binding protein 1 (SH3BP1), mRNA.						0	1	0	1
ILMN_1739659	ZDHHC6	-0.904712	10.1343	-4.60834	0.00013937	0.00368361	0.831397	zinc finger, DHHC-type containing 6 (ZDHHC6), mRNA.						0	0	0	0
ILMN_1791188	GREB1	-0.9046	5.29317	-4.40301	0.000229597	0.00539075	0.3424	growth regulation by estrogen in breast cancer 1 (GREB1), transcript variant b, mRNA.						1	1	1	3
ILMN_1667906	NR2E3	-0.903482	5.08838	-3.54844	0.00182066	0.0259492	-1.66891	nuclear receptor subfamily 2, group E, member 3 (NR2E3), transcript variant 2, mRNA.						0	1	0	1
ILMN_1805228	LRG1	-0.902517	6.10273	-3.50783	0.00200657	0.0279866	-1.76242	leucine-rich alpha-2-glycoprotein 1 (LRG1), mRNA.						0	0	0	0
ILMN_2203987	LACE1	-0.902366	5.03334	-5.08746	4.37624e-05	0.0015145	1.96987	lactation elevated 1 (LACE1), mRNA.						1	1	1	3
ILMN_2263144	MGC3196	-0.901541	9.12453	-4.51117	0.00017649	0.00446236	0.599942	hypothetical protein MGC3196 (MGC3196), mRNA.						0	0	0	0
ILMN_2360054	DDR1	-0.900927	5.45436	-3.71629	0.00121604	0.0192292	-1.27965	discoidin domain receptor tyrosine kinase 1 (DDR1), transcript variant 3, mRNA.						0	0	0	0
ILMN_1764361	DUSP16	-0.900073	7.15003	-3.38325	0.00270066	0.0346158	-2.04746	dual specificity phosphatase 16 (DUSP16), mRNA.						1	1	1	3
ILMN_2316540	MRPL11	-0.898988	11.237	-5.13959	3.86116e-05	0.00138083	2.09319	mitochondrial ribosomal protein L11 (MRPL11), nuclear gene encoding mitochondrial protein, transcript variant 1, mRNA.						0	1	0	1
ILMN_1676893	ADCY3	-0.898095	10.243	-3.33183	0.00305122	0.0377264	-2.16424	adenylate cyclase 3 (ADCY3), mRNA.						0	0	0	0
ILMN_1755737	TRABD	-0.897259	10.6048	-4.95442	6.02894e-05	0.00191858	1.65456	TraB domain containing (TRABD), mRNA.						0	0	0	0
ILMN_1793002	C20orf196	-0.897064	5.07362	-3.92502	0.000733946	0.0131237	-0.790515	chromosome 20 open reading frame 196 (C20orf196), mRNA.						0	0	0	0
ILMN_2321451	HNRNPD	-0.896914	13.1062	-5.87426	6.77735e-06	0.000348012	3.80964	heterogeneous nuclear ribonucleoprotein D (AU-rich element RNA binding protein 1, 37kDa) (HNRNPD), transcript variant 2, mRNA.						1	1	1	3
ILMN_1882590		-0.896482	8.53303	-4.26428	0.00032179	0.00699646	0.0124385	cDNA FLJ37595 fis, clone BRCOC2007864						0	0	0	0
ILMN_1707240	PTBP2	-0.896149	7.6712	-4.45982	0.000199961	0.00487762	0.477662	polypyrimidine tract binding protein 2 (PTBP2), mRNA.						0	1	0	1
ILMN_2387214	PALM	-0.896014	4.98542	-5.11779	4.06867e-05	0.00143344	2.04163	paralemmin (PALM), transcript variant 1, mRNA.						0	1	0	1
ILMN_1769810	ARL6IP5	-0.895995	11.5931	-3.7736	0.0010589	0.0173986	-1.14583	ADP-ribosylation-like factor 6 interacting protein 5 (ARL6IP5), mRNA.						0	1	0	1
ILMN_1782045	FKBP4	-0.895982	10.4554	-3.82278	0.000940206	0.0158803	-1.03071	FK506 binding protein 4, 59kDa (FKBP4), mRNA.						0	1	0	1
ILMN_2266005	C21orf51	-0.895894	7.48833	-5.00693	5.31213e-05	0.00175084	1.7791	chromosome 21 open reading frame 51 (C21orf51), transcript variant 2, mRNA.						0	0	0	0
ILMN_2352293	PRDM10	-0.89581	8.19447	-6.40397	2.00201e-06	0.00013714	5.01405	PR domain containing 10 (PRDM10), transcript variant 1, mRNA.						1	1	1	3
ILMN_2406586	CC2D2A	-0.895237	5.60924	-3.37687	0.00274195	0.0350503	-2.06199	coiled-coil and C2 domain containing 2A (CC2D2A), mRNA.						0	1	0	1
ILMN_1655307	FAM136A	-0.895008	10.758	-4.39952	0.000231557	0.00542526	0.334086	family with sequence similarity 136, member A (FAM136A), mRNA.						1	1	0	2
ILMN_3247023	FLJ22536	-0.894368	4.95768	-4.84634	7.82756e-05	0.00233068	1.39783	hypothetical locus LOC401237 (FLJ22536), non-coding RNA.						0	0	0	0
ILMN_3197652	ERI2	-0.894069	6.7759	-3.37016	0.00278597	0.0354223	-2.07724	ERI1 exoribonuclease family member 2 (ERI2), transcript variant 1, mRNA.						1	1	1	3
ILMN_2240597	TCEA2	-0.892949	6.19949	-3.47039	0.00219438	0.02994	-1.84838	transcription elongation factor A (SII), 2 (TCEA2), transcript variant 1, mRNA.						0	1	1	2
ILMN_1799848	ANKRD22	-0.891322	4.9992	-5.0577	4.70094e-05	0.00160184	1.89941	ankyrin repeat domain 22 (ANKRD22), mRNA.						0	0	0	0
ILMN_2386040	MYO19	-0.891072	5.45101	-3.4518	0.00229393	0.030955	-1.89097	myosin XIX (MYO19), transcript variant 3, mRNA.						1	1	0	2
ILMN_1652369	ERCC1	-0.891072	6.24082	-3.31171	0.00320009	0.0390153	-2.20977	excision repair cross-complementing rodent repair deficiency, complementation group 1 (includes overlapping antisense sequence) (ERCC1), transcript variant 1, mRNA.						0	1	0	1
ILMN_1706935	CCDC136	-0.890908	6.70612	-3.32316	0.00311455	0.038239	-2.18388	coiled-coil domain containing 136 (CCDC136), mRNA.						0	1	0	1
ILMN_1684155	FLJ23584	-0.890645	8.10529	-4.40464	0.000228689	0.00538084	0.346277	hypothetical protein FLJ23584 (FLJ23584), mRNA.						0	0	0	0
ILMN_1746393	TSEN2	-0.89061	9.22701	-4.40379	0.000229161	0.0053843	0.344263	tRNA splicing endonuclease 2 homolog (S. cerevisiae) (TSEN2), mRNA.						0	1	0	1
ILMN_1738407	ULBP1	-0.890321	5.82879	-4.49209	0.000184868	0.00461449	0.554513	UL16 binding protein 1 (ULBP1), mRNA.						0	0	0	0
ILMN_1695020	NEK3	-0.890218	6.9068	-3.42754	0.00243054	0.0321272	-1.94647	NIMA (never in mitosis gene a)-related kinase 3 (NEK3), transcript variant 2, mRNA.						0	1	0	1
ILMN_1695246	KLHDC8B	-0.888967	6.8326	-3.67317	0.00134919	0.0207683	-1.38002	kelch domain containing 8B (KLHDC8B), mRNA.						0	1	1	2
ILMN_1665792	ITGA2	-0.888014	8.65616	-3.74113	0.00114529	0.0183906	-1.2217	integrin, alpha 2 (CD49B, alpha 2 subunit of VLA-2 receptor) (ITGA2), mRNA.						0	0	0	0
ILMN_2391861	GSTM1	-0.887103	9.44723	-4.36481	0.000251958	0.00576104	0.251499	glutathione S-transferase M1 (GSTM1), transcript variant 1, mRNA.						0	1	0	1
ILMN_2316173	AP1S1	-0.886666	10.9355	-3.86371	0.00085152	0.0147267	-0.934685	adaptor-related protein complex 1, sigma 1 subunit (AP1S1), transcript variant 1, mRNA.						0	1	1	2
ILMN_1702585	LOC646817	-0.886438	8.99451	-3.25454	0.00366281	0.0431064	-2.33868	PREDICTED: Homo sapiens similar to Protein SET (Phosphatase 2A inhibitor I2PP2A) (I-2PP2A) (Template-activating factor I) (TAF-I) (HLA-DR-associated protein II) (PHAPII) (Inhibitor of granzyme A-activated DNase) (IGAAD) (LOC646817), mRNA.						0	0	0	0
ILMN_2388272	MED24	-0.886361	7.9569	-4.22292	0.000355864	0.00755455	-0.0858155	mediator complex subunit 24 (MED24), transcript variant 1, mRNA.						0	1	0	1
ILMN_1779751	C7orf55	-0.886343	9.40774	-3.36149	0.00284397	0.0359123	-2.09696	chromosome 7 open reading frame 55 (C7orf55), mRNA.						1	1	1	3
ILMN_1657429	SMAGP	-0.886297	5.06109	-3.41625	0.00249676	0.0328124	-1.97224	small cell adhesion glycoprotein (SMAGP), transcript variant 2, mRNA.						1	1	0	2
ILMN_1714158	PON2	-0.883796	9.94614	-6.28988	2.59609e-06	0.000165865	4.75739	paraoxonase 2 (PON2), transcript variant 1, mRNA.						0	1	0	1
ILMN_1716679	FAIM	-0.883128	5.08423	-3.8735	0.000831556	0.014487	-0.911678	Fas apoptotic inhibitory molecule (FAIM), transcript variant 4, mRNA.						1	1	1	3
ILMN_1736015	PHF17	-0.881678	8.51353	-4.48185	0.000189533	0.00469598	0.530109	PHD finger protein 17 (PHF17), transcript variant S, mRNA.						0	1	0	1
ILMN_1797031	HSPBAP1	-0.881042	6.7537	-3.25188	0.00368584	0.0433008	-2.34465	HSPB (heat shock 27kDa) associated protein 1 (HSPBAP1), mRNA.						0	1	0	1
ILMN_3202885	LOC643856	-0.880794	9.55722	-6.14405	3.62702e-06	0.000211824	4.42709	PREDICTED: Homo sapiens similar to hCG2026922 (LOC643856), miscRNA.						0	0	0	0
ILMN_1685112	TACO1	-0.880527	10.5908	-4.58832	0.000146316	0.00383969	0.783709	translational activator of mitochondrially encoded cytochrome c oxidase I (TACO1), nuclear gene encoding mitochondrial protein, mRNA.						0	1	0	1
ILMN_2370910	RAD51L3	-0.878308	5.94949	-3.57265	0.00171799	0.0248484	-1.61303	RAD51-like 3 (S. cerevisiae) (RAD51L3), transcript variant 1, mRNA.						0	0	0	0
ILMN_1784428	MGC57346	-0.878131	8.93409	-3.97277	0.000653669	0.0119983	-0.678004	PREDICTED: Homo sapiens hypothetical LOC401884 (MGC57346), mRNA.						0	0	0	0
ILMN_1742569	PAPD1	-0.87791	9.83288	-3.67434	0.00134542	0.0207227	-1.37732	PAP associated domain containing 1 (PAPD1), mRNA.						0	0	0	0
ILMN_3245194	LOC100132323	-0.877865	9.07906	-3.25044	0.00369837	0.0434326	-2.34789	PREDICTED: Homo sapiens hypothetical protein LOC100132323 (LOC100132323), mRNA.						0	0	0	0
ILMN_1912737		-0.877374	7.70092	-4.90848	6.736e-05	0.00207598	1.54548	mRNA; cDNA DKFZp686F1546 (from clone DKFZp686F1546)						0	0	0	0
ILMN_1777477	C9orf106	-0.877246	6.06581	-3.72894	0.00117948	0.0188123	-1.25015	chromosome 9 open reading frame 106 (C9orf106), mRNA.						1	1	0	2
ILMN_1712657	FALZ	-0.877156	5.20693	-3.30109	0.00328154	0.0397168	-2.23378	fetal Alzheimer antigen (FALZ), transcript variant 2, mRNA.						0	0	0	0
ILMN_1788180	RAB13	-0.876683	9.96113	-3.70145	0.00126032	0.0197507	-1.31421	RAB13, member RAS oncogene family (RAB13), mRNA.						0	0	0	0
ILMN_1674051	CCHCR1	-0.875428	6.52593	-3.62707	0.00150749	0.0226255	-1.48707	coiled-coil alpha-helical rod protein 1 (CCHCR1), mRNA.						0	0	0	0
ILMN_1661357	LOC646106	-0.874739	5.09981	-3.87579	0.000826957	0.0144174	-0.906298	PREDICTED: Homo sapiens similar to chromosome 22 open reading frame 16 (LOC646106), mRNA.						0	0	0	0
ILMN_1733035	FAM128A	-0.87377	7.74406	-4.39618	0.000233444	0.0054426	0.326146	family with sequence similarity 128, member A (FAM128A), mRNA.						0	0	0	0
ILMN_1737433	RARG	-0.873602	5.27535	-5.28906	2.69949e-05	0.00104772	2.44585	retinoic acid receptor, gamma (RARG), mRNA.						1	1	1	3
ILMN_1732688	DUT	-0.872689	9.24593	-3.60039	0.00160732	0.0236387	-1.54889	deoxyuridine triphosphatase (DUT), nuclear gene encoding mitochondrial protein, transcript variant 1, mRNA.						1	1	1	3
ILMN_1740234	GSTO2	-0.872515	8.1722	-4.3728	0.00024711	0.00568147	0.2705	glutathione S-transferase omega 2 (GSTO2), mRNA.						1	1	0	2
ILMN_1695576	MRPL24	-0.872506	11.8334	-5.17316	3.5624e-05	0.00129916	2.17252	mitochondrial ribosomal protein L24 (MRPL24), nuclear gene encoding mitochondrial protein, transcript variant 1, mRNA.						1	1	1	3
ILMN_1698148	CHD5	-0.870856	5.27313	-3.28786	0.00338581	0.0406824	-2.26365	chromodomain helicase DNA binding protein 5 (CHD5), mRNA.						0	0	0	0
ILMN_1690532	FLJ40473	-0.870844	5.07723	-4.82836	8.17556e-05	0.00240582	1.35508	PREDICTED: Homo sapiens hypothetical protein FLJ40473 (FLJ40473), misc RNA.						0	0	0	0
ILMN_1772486	ELF2	-0.870796	7.09604	-4.05675	0.000533073	0.0103182	-0.479665	E74-like factor 2 (ets domain transcription factor) (ELF2), transcript variant 2, mRNA.						1	1	1	3
ILMN_1759991	MGC3731	-0.870277	10.887	-4.80558	8.63903e-05	0.00253323	1.30089	hypothetical protein MGC3731 (MGC3731), mRNA.						0	0	0	0
ILMN_1766200	CALHM2	-0.870092	7.55447	-4.32447	0.000277948	0.00622675	0.155524	calcium homeostasis modulator 2 (CALHM2), mRNA.						1	1	0	2
ILMN_1657708	MGLL	-0.869544	7.00547	-3.4982	0.00205332	0.0284596	-1.78456	monoglyceride lipase (MGLL), transcript variant 1, mRNA.						0	1	0	1
ILMN_1773395	RDH5	-0.868793	5.81031	-3.66446	0.00137778	0.0211038	-1.40027	retinol dehydrogenase 5 (11-cis/9-cis) (RDH5), mRNA.						0	1	0	1
ILMN_2170643	FLJ45032	-0.866003	6.62266	-4.08773	0.000494404	0.00975391	-0.406354	similar to F40B5.2b (FLJ45032), mRNA.						0	0	0	0
ILMN_1695880	LOX	-0.86514	8.26926	-3.78818	0.00102225	0.0169472	-1.11174	lysyl oxidase (LOX), mRNA.						0	0	0	0
ILMN_2414533	ARMCX6	-0.864174	9.34488	-4.12093	0.000456063	0.00912757	-0.327726	armadillo repeat containing, X-linked 6 (ARMCX6), transcript variant 1, mRNA.						0	0	0	0
ILMN_1797302	PPP1R1C	-0.862577	5.26706	-3.97346	0.000652583	0.0119916	-0.676388	protein phosphatase 1, regulatory (inhibitor) subunit 1C (PPP1R1C), mRNA.						0	0	0	0
ILMN_1728540	FUNDC1	-0.86167	10.08	-5.30912	2.57323e-05	0.00100577	2.49307	FUN14 domain containing 1 (FUNDC1), mRNA.						0	0	1	1
ILMN_3226871	LOC728961	-0.860539	4.94781	-4.59875	0.000142657	0.00375852	0.808539	PREDICTED: Homo sapiens hypothetical LOC728961 (LOC728961), mRNA.						0	0	0	0
ILMN_1752226	P2RY11	-0.860141	8.12452	-3.45719	0.00226464	0.0306594	-1.87864	purinergic receptor P2Y, G-protein coupled, 11 (P2RY11), mRNA.						1	1	0	2
ILMN_1738767	PLP2	-0.858677	9.37084	-3.45534	0.00227463	0.0307658	-1.88286	proteolipid protein 2 (colonic epithelium-enriched) (PLP2), mRNA.						0	1	0	1
ILMN_3257178	LOC100129503	-0.858619	5.39751	-4.29227	0.000300603	0.00658988	0.0789606	PREDICTED: Homo sapiens hypothetical protein LOC100129503 (LOC100129503), mRNA.						0	0	0	0
ILMN_1787408	NUDT17	-0.857834	4.88773	-4.67204	0.000119403	0.00326507	0.983094	nudix (nucleoside diphosphate linked moiety X)-type motif 17 (NUDT17), mRNA.						0	1	0	1
ILMN_1679158	FAAH2	-0.857292	5.85623	-3.37417	0.0027596	0.035188	-2.06813	fatty acid amide hydrolase 2 (FAAH2), mRNA.						0	0	0	0
ILMN_1743340	CHST14	-0.856766	6.82634	-3.41026	0.00253263	0.0331969	-1.98592	carbohydrate (N-acetylgalactosamine 4-0) sulfotransferase 14 (CHST14), mRNA.						0	1	0	1
ILMN_1738589	MGLL	-0.856648	7.74068	-3.63716	0.00147134	0.0222134	-1.46366	monoglyceride lipase (MGLL), transcript variant 1, mRNA.						0	1	0	1
ILMN_1806603	MESP1	-0.85598	6.88814	-4.01885	0.000584483	0.0110206	-0.569242	mesoderm posterior 1 homolog (mouse) (MESP1), mRNA.						0	1	0	1
ILMN_1712806	AP1S1	-0.855223	10.6766	-4.0113	0.000595302	0.011155	-0.58708	adaptor-related protein complex 1, sigma 1 subunit (AP1S1), transcript variant 2, mRNA.						0	1	1	2
ILMN_1690909	LOC440498	-0.855093	7.40943	-3.50619	0.00201448	0.0280852	-1.76621	PREDICTED: Homo sapiens hypothetical gene supported by AK001829 (LOC440498), mRNA.						0	0	0	0
ILMN_1683854	ZNF484	-0.855072	6.61428	-4.44617	0.000206714	0.00501656	0.445145	zinc finger protein 484 (ZNF484), transcript variant 2, mRNA.						0	0	0	0
ILMN_1756411	SHOX2	-0.853492	5.52505	-3.58831	0.0016546	0.0241423	-1.57682	short stature homeobox 2 (SHOX2), transcript variant SHOX2b, mRNA.						0	1	0	1
ILMN_1669818	ESD	-0.853185	8.69296	-3.98653	0.000632203	0.0117405	-0.645552	esterase D/formylglutathione hydrolase (ESD), mRNA.						1	1	1	3
ILMN_2366703	SGK3	-0.85289	8.20868	-4.03427	0.000563	0.0107312	-0.532814	serum/glucocorticoid regulated kinase family, member 3 (SGK3), transcript variant 2, mRNA.						0	1	0	1
ILMN_2246956	BCL2	-0.852686	6.3603	-3.27183	0.00351645	0.0419185	-2.29978	B-cell CLL/lymphoma 2 (BCL2), nuclear gene encoding mitochondrial protein, transcript variant alpha, mRNA.						0	0	0	0
ILMN_1659206	RARA	-0.850975	10.2863	-5.13911	3.86564e-05	0.00138095	2.09205	retinoic acid receptor, alpha (RARA), transcript variant 1, mRNA.						1	1	1	3
ILMN_1800958	ALS2CR4	-0.85069	10.0235	-3.56537	0.00174824	0.0251655	-1.62984	amyotrophic lateral sclerosis 2 (juvenile) chromosome region, candidate 4 (ALS2CR4), transcript variant 1, mRNA.						0	0	0	0
ILMN_1749868	FAM171A1	-0.84947	8.08922	-4.0205	0.000582139	0.0109951	-0.565334	family with sequence similarity 171, member A1 (FAM171A1), mRNA.						0	0	0	0
ILMN_1751345	AP1S1	-0.848964	10.5872	-3.49705	0.00205896	0.0284901	-1.78719	adaptor-related protein complex 1, sigma 1 subunit (AP1S1), transcript variant 2, mRNA.						0	1	1	2
ILMN_2361603	NDRG2	-0.848725	5.7869	-3.30413	0.00325798	0.0395325	-2.2269	NDRG family member 2 (NDRG2), transcript variant 6, mRNA.						0	1	0	1
ILMN_1677885	FMO4	-0.848396	5.26184	-3.893	0.000793198	0.0139431	-0.865867	flavin containing monooxygenase 4 (FMO4), mRNA.						0	1	0	1
ILMN_1778381	LOC650029	-0.848207	10.0422	-4.80899	8.56793e-05	0.0025146	1.30901	PREDICTED: Homo sapiens similar to RNA-binding protein 4 (RNA-binding motif protein 4) (Lark homolog) (Hlark) (RNA-binding motif protein 4a), transcript variant 1 (LOC650029), mRNA.						0	0	0	0
ILMN_1761941	C4orf18	-0.848159	6.37132	-3.97698	0.000647029	0.0119197	-0.668081	chromosome 4 open reading frame 18 (C4orf18), transcript variant 2, mRNA.						0	0	0	0
ILMN_1732577	TMEM216	-0.848088	10.5194	-4.26108	0.000324311	0.00703761	0.00481862	transmembrane protein 216 (TMEM216), mRNA.						1	1	1	3
ILMN_3245973	MSL1	-0.847321	6.26394	-5.39818	2.08115e-05	0.000842171	2.70235	male-specific lethal 1 homolog (Drosophila) (MSL1), mRNA.						1	1	1	3
ILMN_1713935	C3orf33	-0.845986	5.02417	-3.63218	0.00148909	0.0224261	-1.47522	chromosome 3 open reading frame 33 (C3orf33), mRNA.						0	1	0	1
ILMN_3232573	MSL3	-0.845594	5.33608	-4.20744	0.000369525	0.00776026	-0.122573	male-specific lethal 3 homolog (Drosophila) (MSL3), transcript variant 4, mRNA.						0	1	0	1
ILMN_1700168	LARS2	-0.845568	7.74242	-3.59531	0.00162703	0.0238652	-1.56063	leucyl-tRNA synthetase 2, mitochondrial (LARS2), nuclear gene encoding mitochondrial protein, mRNA.						0	1	0	1
ILMN_1783815	COG7	-0.844743	6.81595	-3.5322	0.00189287	0.0267946	-1.70633	component of oligomeric golgi complex 7 (COG7), mRNA.						1	1	1	3
ILMN_1770290	CNN2	-0.84468	10.1884	-3.35084	0.00291672	0.0364981	-2.12113	calponin 2 (CNN2), transcript variant 2, mRNA.						0	1	0	1
ILMN_2101034	CAPN12	-0.844324	4.79025	-3.94155	0.000705117	0.0126902	-0.751605	calpain 12 (CAPN12), mRNA.						0	1	0	1
ILMN_1708954	GAR1	-0.843471	8.621	-3.84095	0.000899766	0.0153297	-0.988112	GAR1 ribonucleoprotein homolog (yeast) (GAR1), transcript variant 1, mRNA.						0	0	0	0
ILMN_1712269	ZNF605	-0.842365	6.03061	-3.5393	0.00186096	0.0263878	-1.68997	zinc finger protein 605 (ZNF605), mRNA.						0	1	0	1
ILMN_1747673	RASL10A	-0.841915	5.0048	-5.3829	2.15824e-05	0.000868079	2.66648	RAS-like, family 10, member A (RASL10A), transcript variant 2, mRNA.						0	0	0	0
ILMN_1732452	MAPKAPK3	-0.841872	11.3574	-3.62304	0.00152218	0.0227247	-1.49642	mitogen-activated protein kinase-activated protein kinase 3 (MAPKAPK3), mRNA.						1	1	0	2
ILMN_1766902	LOC653904	-0.841352	5.54306	-3.42615	0.00243861	0.0321756	-1.94965	PREDICTED: Homo sapiens similar to hCG2014439, transcript variant 3 (LOC653904), mRNA.						0	0	0	0
ILMN_1764609	PWWP2B	-0.840675	8.58825	-4.62932	0.00013245	0.00353362	0.881348	PWWP domain containing 2B (PWWP2B), transcript variant 1, mRNA.						1	1	1	3
ILMN_2353633	EMR2	-0.840094	5.64537	-4.54103	0.000164134	0.00420435	0.671059	egf-like module containing, mucin-like, hormone receptor-like 2 (EMR2), transcript variant 2, mRNA.						0	0	0	0
ILMN_1813277	SUPT3H	-0.839754	7.4445	-3.30039	0.00328697	0.0397648	-2.23536	suppressor of Ty 3 homolog (S. cerevisiae) (SUPT3H), transcript variant 2, mRNA.						1	1	1	3
ILMN_1740197	ZNF234	-0.836926	7.48456	-4.04325	0.00055084	0.0105544	-0.51157	zinc finger protein 234 (ZNF234), mRNA.						0	0	0	0
ILMN_1771870	FAM98C	-0.836818	7.5927	-4.63969	0.000129156	0.00346603	0.906056	family with sequence similarity 98, member C (FAM98C), mRNA.						1	1	1	3
ILMN_1690276	ZNF354C	-0.836248	5.00907	-4.33324	0.000272077	0.00614381	0.176391	zinc finger protein 354C (ZNF354C), mRNA.						0	0	0	0
ILMN_1684984	MAGED2	-0.83454	6.21537	-3.22987	0.00388205	0.0448349	-2.39408	melanoma antigen family D, 2 (MAGED2), transcript variant 2, mRNA.						0	0	1	1
ILMN_1669928	ARHGEF16	-0.83446	7.72715	-3.94511	0.000699046	0.0126151	-0.743207	Rho guanine exchange factor (GEF) 16 (ARHGEF16), mRNA.						0	1	0	1
ILMN_1790962	RINL	-0.834336	4.81847	-4.43715	0.000211296	0.00510167	0.423686	Ras and Rab interactor-like (RINL), mRNA.						0	0	0	0
ILMN_3240058	LOC100134102	-0.834301	5.26944	-3.61401	0.00155558	0.0230822	-1.51735	PREDICTED: Homo sapiens hypothetical LOC100134102 (LOC100134102), mRNA.						0	0	0	0
ILMN_1692486	ZNRD1	-0.834071	9.57903	-4.89866	6.89773e-05	0.00210664	1.52215	zinc ribbon domain containing 1 (ZNRD1), transcript variant a, mRNA.						0	0	0	0
ILMN_1700679	LOC649661	-0.833725	5.46205	-3.47854	0.00215211	0.0294722	-1.8297	PREDICTED: Homo sapiens hypothetical protein LOC649661 (LOC649661), mRNA.						0	0	0	0
ILMN_2151048	STAG1	-0.833628	9.23038	-3.70039	0.00126356	0.0197921	-1.31669	stromal antigen 1 (STAG1), mRNA.						1	1	1	3
ILMN_1750658	HAX1	-0.832692	10.1174	-3.59119	0.00164319	0.0240281	-1.57016	HCLS1 associated protein X-1 (HAX1), transcript variant 1, mRNA.						0	1	1	2
ILMN_1773388	C13orf18	-0.832335	5.20863	-3.35329	0.00289984	0.0363918	-2.11557	chromosome 13 open reading frame 18 (C13orf18), mRNA.						0	0	0	0
ILMN_1810431	LOC642299	-0.831481	7.88158	-4.16578	0.000408939	0.0083762	-0.221424	PREDICTED: Homo sapiens hypothetical protein LOC642299 (LOC642299), mRNA.						0	0	0	0
ILMN_2312606	IRF5	-0.830045	5.98459	-3.4286	0.00242438	0.032077	-1.94403	interferon regulatory factor 5 (IRF5), transcript variant 1, mRNA.						0	1	0	1
ILMN_1773380	UNC13D	-0.829364	6.63262	-3.40808	0.00254583	0.0333058	-1.9909	unc-13 homolog D (C. elegans) (UNC13D), mRNA.						0	1	0	1
ILMN_1787879	ARL2	-0.828969	11.9462	-4.24684	0.000335744	0.00723374	-0.0290087	ADP-ribosylation factor-like 2 (ARL2), mRNA.						1	1	0	2
ILMN_1698715	NHLRC2	-0.828756	8.29206	-3.23813	0.00380729	0.0443309	-2.37555	NHL repeat containing 2 (NHLRC2), mRNA.						1	1	0	2
ILMN_1749583	KIAA1285	-0.82869	7.59318	-3.4004	0.00259276	0.0337008	-2.0084	KIAA1285 protein (KIAA1285), mRNA.						0	0	0	0
ILMN_2373763	CASP7	-0.8273	8.22405	-3.78132	0.00103935	0.0171879	-1.1278	caspase 7, apoptosis-related cysteine peptidase (CASP7), transcript variant gamma, mRNA.						0	1	0	1
ILMN_1708905	LOC374443	-0.826082	6.19594	-3.61853	0.00153876	0.0228836	-1.50686	CLR pseudogene (LOC374443), non-coding RNA. XR_001315						1	1	1	3
ILMN_2299450	P2RX2	-0.826034	5.98855	-3.54845	0.00182059	0.0259492	-1.66887	purinergic receptor P2X, ligand-gated ion channel, 2 (P2RX2), transcript variant 1, mRNA.						0	1	0	1
ILMN_1715178	PYCR1	-0.825513	6.85747	-3.5699	0.00172935	0.0249584	-1.61938	pyrroline-5-carboxylate reductase 1 (PYCR1), transcript variant 1, mRNA.						0	1	0	1
ILMN_1770020	PPIL3	-0.825112	11.6492	-4.97952	5.67487e-05	0.00183954	1.7141	peptidylprolyl isomerase (cyclophilin)-like 3 (PPIL3), transcript variant PPIL3b, mRNA.						0	1	1	2
ILMN_1791650	C5orf36	-0.824752	5.31542	-3.22993	0.00388153	0.0448349	-2.39395	chromosome 5 open reading frame 36 (C5orf36), mRNA.						0	0	0	0
ILMN_1770048	DPH5	-0.822165	9.1202	-4.03147	0.000566838	0.0107837	-0.539424	DPH5 homolog (S. cerevisiae) (DPH5), transcript variant 1, mRNA.						0	0	0	0
ILMN_1799601	UHRF1BP1L	-0.821409	5.86836	-3.30904	0.00322037	0.0391906	-2.21581	UHRF1 binding protein 1-like (UHRF1BP1L), transcript variant 2, mRNA.						0	1	1	2
ILMN_1740165	C14orf102	-0.821044	9.50432	-4.3095	0.000288263	0.0063924	0.119914	chromosome 14 open reading frame 102 (C14orf102), transcript variant 1, mRNA.						0	0	0	0
ILMN_3228822	TMEM194A	-0.820333	9.3613	-4.78079	9.17336e-05	0.00265476	1.24193	transmembrane protein 194A (TMEM194A), transcript variant 2, mRNA.						1	1	1	3
ILMN_1662065	WDR92	-0.819327	9.01052	-3.39216	0.00264406	0.0340876	-2.02717	WD repeat domain 92 (WDR92), mRNA.						0	0	0	0
ILMN_1656920	CRIP1	-0.818404	7.0305	-3.36707	0.00280652	0.0355746	-2.08427	cysteine-rich protein 1 (intestinal) (CRIP1), mRNA.						1	1	0	2
ILMN_1693004	C20orf117	-0.817803	8.27159	-4.29882	0.000295847	0.00651786	0.0945409	chromosome 20 open reading frame 117 (C20orf117), transcript variant 2, mRNA.						0	0	0	0
ILMN_2360184	INVS	-0.817554	7.91888	-3.39617	0.002619	0.0338819	-2.01805	inversin (INVS), transcript variant 2, mRNA.						0	1	0	1
ILMN_1776858	DUS4L	-0.816766	8.67193	-4.42092	0.000219806	0.00523484	0.385046	dihydrouridine synthase 4-like (S. cerevisiae) (DUS4L), mRNA.						1	1	0	2
ILMN_1808792	ALKBH6	-0.816191	9.36205	-3.97204	0.000654829	0.012011	-0.679726	alkB, alkylation repair homolog 6 (E. coli) (ALKBH6), transcript variant 1, mRNA.						0	1	0	1
ILMN_1655821	CAPG	-0.815385	7.66714	-4.22347	0.000355384	0.00754919	-0.0844988	capping protein (actin filament), gelsolin-like (CAPG), mRNA.						1	1	1	3
ILMN_1701127	CC2D1A	-0.814672	6.16964	-3.51008	0.00199581	0.0278834	-1.75725	coiled-coil and C2 domain containing 1A (CC2D1A), mRNA.						0	1	0	1
ILMN_1812616	MYO1C	-0.814535	8.12999	-3.93514	0.000716165	0.0128403	-0.766702	myosin IC (MYO1C), transcript variant 3, mRNA.						1	1	1	3
ILMN_1716730	FAM44B	-0.813847	11.7563	-5.5258	1.53728e-05	0.000667621	3.00115	family with sequence similarity 44, member B (FAM44B), mRNA.						0	0	0	0
ILMN_1765222	CARS2	-0.813791	7.47333	-4.58526	0.000147409	0.00385692	0.776411	cysteinyl-tRNA synthetase 2, mitochondrial (putative) (CARS2), nuclear gene encoding mitochondrial protein, mRNA.						0	1	0	1
ILMN_2140207	ATPBD4	-0.813046	5.98367	-4.54431	0.000162831	0.0041774	0.678873	ATP binding domain 4 (ATPBD4), mRNA.						0	0	0	0
ILMN_1727526	KIAA1407	-0.812462	5.00908	-4.19925	0.000376957	0.00788146	-0.142	KIAA1407 (KIAA1407), mRNA.						0	0	0	0
ILMN_2309848	FXYD5	-0.812117	9.6283	-3.53433	0.00188324	0.0266695	-1.70142	FXYD domain containing ion transport regulator 5 (FXYD5), transcript variant 2, mRNA.						0	1	0	1
ILMN_1678037	HIRIP3	-0.811108	9.62879	-3.52705	0.00191635	0.027015	-1.71819	HIRA interacting protein 3 (HIRIP3), mRNA.						1	1	0	2
ILMN_1730332	CASP7	-0.810888	5.17558	-3.65552	0.00140776	0.0214837	-1.42104	caspase 7, apoptosis-related cysteine peptidase (CASP7), transcript variant beta, mRNA.						0	1	0	1
ILMN_1711853	MED24	-0.810888	8.24758	-4.07593	0.000508788	0.00996666	-0.434277	mediator complex subunit 24 (MED24), transcript variant 1, mRNA.						0	1	0	1
ILMN_1652128	LMBRD1	-0.810655	10.5896	-4.1029	0.000476503	0.0094569	-0.370437	LMBR1 domain containing 1 (LMBRD1), mRNA.						0	0	0	0
ILMN_1771320	FLJ38717	-0.810155	8.21481	-3.39542	0.00262367	0.0339168	-2.01976	FLJ38717 protein (FLJ38717), mRNA.						0	0	0	0
ILMN_2367239	RCAN1	-0.810118	8.35834	-3.81176	0.000965604	0.0162214	-1.05653	regulator of calcineurin 1 (RCAN1), transcript variant 2, mRNA.						0	0	0	0
ILMN_1790315	C7orf63	-0.809521	5.48095	-3.29682	0.00331485	0.0400101	-2.24343	chromosome 7 open reading frame 63 (C7orf63), mRNA.						0	0	0	0
ILMN_1747217	C15orf41	-0.808831	6.2737	-3.62069	0.00153078	0.0227957	-1.50186	chromosome 15 open reading frame 41 (C15orf41), mRNA.						0	1	0	1
ILMN_1809433	XBP1	-0.808216	12.5817	-4.89425	6.97164e-05	0.002123	1.51167	X-box binding protein 1 (XBP1), transcript variant 1, mRNA.						1	1	1	3
ILMN_3241237	LOC100132503	-0.808092	6.89697	-3.8419	0.00089768	0.0153177	-0.985862	PREDICTED: Homo sapiens similar to ring finger protein 208 (LOC100132503), mRNA.						0	0	0	0
ILMN_1812545	DMC1	-0.807506	5.02836	-3.95652	0.000679961	0.0123851	-0.716318	DMC1 dosage suppressor of mck1 homolog, meiosis-specific homologous recombination (yeast) (DMC1), mRNA.						0	0	0	0
ILMN_1792990	ZNF202	-0.807063	6.30206	-3.527	0.00191658	0.027015	-1.7183	zinc finger protein 202 (ZNF202), mRNA.						0	0	0	0
ILMN_2372922	PPP2R4	-0.806688	6.4771	-3.39439	0.0026301	0.0339719	-2.0221	protein phosphatase 2A activator, regulatory subunit 4 (PPP2R4), transcript variant 5, mRNA.						1	1	1	3
ILMN_1749180	RBM35A	-0.806514	6.48207	-3.39036	0.00265542	0.0341888	-2.03128	RNA binding motif protein 35A (RBM35A), transcript variant 2, mRNA.						0	0	0	0
ILMN_2192683	DHX37	-0.804386	9.72691	-3.5719	0.00172109	0.0248715	-1.61477	DEAH (Asp-Glu-Ala-His) box polypeptide 37 (DHX37), mRNA.						0	1	0	1
ILMN_1771126	RORC	-0.804191	4.96044	-3.39854	0.00260428	0.0337863	-2.01265	RAR-related orphan receptor C (RORC), transcript variant 2, mRNA.						0	1	0	1
ILMN_1671686	EPB49	-0.802066	5.36163	-3.48624	0.00211286	0.0290905	-1.81202	erythrocyte membrane protein band 4.9 (dematin) (EPB49), mRNA.						0	0	0	0
ILMN_1677919	GMPR2	-0.80194	10.2311	-4.02456	0.000576431	0.010937	-0.555749	guanosine monophosphate reductase 2 (GMPR2), transcript variant 4, mRNA.						0	1	0	1
ILMN_1752932	MPZL2	-0.801017	8.15818	-3.59146	0.00164216	0.0240281	-1.56955	myelin protein zero-like 2 (MPZL2), transcript variant 1, mRNA.						0	0	0	0
ILMN_1786050	RBBP9	-0.800461	8.12927	-4.87464	7.31e-05	0.00220581	1.46507	retinoblastoma binding protein 9 (RBBP9), mRNA.						0	1	0	1
ILMN_1697218	MED22	-0.800193	10.9219	-3.91791	0.000746715	0.0133162	-0.807259	mediator complex subunit 22 (MED22), transcript variant c, mRNA.						0	1	0	1
ILMN_1662097	SLC25A43	-0.799515	6.22645	-3.49151	0.00208645	0.0287985	-1.79994	solute carrier family 25, member 43 (SLC25A43), mRNA.						0	1	0	1
ILMN_1721910	Sep-08	-0.799246	5.43942	-3.51158	0.00198866	0.0277952	-1.7538	septin 8 (SEPT8), transcript variant 4, mRNA.						0	0	0	0
ILMN_1662852	IQCK	-0.799056	7.14651	-4.4852	0.000187992	0.0046714	0.538102	IQ motif containing K (IQCK), mRNA.						0	1	0	1
ILMN_1700685	S100PBP	-0.798328	6.61236	-3.39623	0.00261861	0.0338819	-2.01791	S100P binding protein (S100PBP), transcript variant 1, mRNA.						1	1	0	2
ILMN_1756311	UFSP2	-0.798287	9.69129	-4.95706	5.99066e-05	0.00191312	1.66082	UFM1-specific peptidase 2 (UFSP2), mRNA.						0	0	0	0
ILMN_1740742	UROD	-0.797776	10.8425	-3.76494	0.0010813	0.0176531	-1.16609	uroporphyrinogen decarboxylase (UROD), mRNA.						0	0	0	0
ILMN_1806778	UBE2E1	-0.797473	12.6685	-6.29078	2.59073e-06	0.000165841	4.75943	ubiquitin-conjugating enzyme E2E 1 (UBC4/5 homolog, yeast) (UBE2E1), transcript variant 2, mRNA.						1	1	0	2
ILMN_2205896	MEIS3P1	-0.796682	9.33423	-4.30076	0.000294457	0.00649584	0.0991437	Meis homeobox 3 pseudogene 1 (MEIS3P1), non-coding RNA.						0	1	0	1
ILMN_1800634	NME4	-0.795832	10.6704	-3.41564	0.00250041	0.0328475	-1.97364	non-metastatic cells 4, protein expressed in (NME4), nuclear gene encoding mitochondrial protein, mRNA.						0	1	0	1
ILMN_1747303	DDX39	-0.7958	12.1532	-4.06028	0.00052852	0.0102805	-0.471317	DEAD (Asp-Glu-Ala-Asp) box polypeptide 39 (DDX39), mRNA.						0	0	0	0
ILMN_1795822	DIS3L	-0.795686	9.53395	-4.90367	6.81483e-05	0.00209251	1.53404	DIS3 mitotic control homolog (S. cerevisiae)-like (DIS3L), mRNA.						0	1	0	1
ILMN_2365223	NEK11	-0.795162	5.6742	-4.17884	0.000396148	0.00819503	-0.190434	NIMA (never in mitosis gene a)- related kinase 11 (NEK11), transcript variant 2, mRNA.						1	1	0	2
ILMN_1669848	LOC643150	-0.794604	5.12824	-4.05913	0.000529999	0.0102904	-0.474036	PREDICTED: Homo sapiens similar to Ribosome biogenesis protein BMS1 homolog (LOC643150), mRNA.						0	0	0	0
ILMN_2414027	CKLF	-0.791708	11.2411	-3.70625	0.00124584	0.0195687	-1.30305	chemokine-like factor (CKLF), transcript variant 6, mRNA.						0	1	0	1
ILMN_2415529	CDK5RAP2	-0.791356	7.29624	-3.46388	0.00222879	0.0303099	-1.86332	CDK5 regulatory subunit associated protein 2 (CDK5RAP2), transcript variant 2, mRNA.						0	1	0	1
ILMN_2395285	U1SNRNPBP	-0.789922	8.95537	-3.30589	0.00324447	0.0394261	-2.22293	U11/U12 snRNP 35K (U1SNRNPBP), transcript variant 4, mRNA.						0	0	0	0
ILMN_1739751	SLC26A11	-0.789549	7.25267	-3.33327	0.00304083	0.0376259	-2.16098	PREDICTED: Homo sapiens solute carrier family 26, member 11 (SLC26A11), mRNA.						0	1	1	2
ILMN_1810053	SLC16A7	-0.788614	5.44454	-3.99749	0.000615595	0.0114777	-0.619672	solute carrier family 16, member 7 (monocarboxylic acid transporter 2) (SLC16A7), mRNA.						0	1	0	1
ILMN_1654396	ITGB2	-0.787729	8.05181	-3.73616	0.0011591	0.0185405	-1.23329	integrin, beta 2 (antigen CD18 (p95), lymphocyte function-associated antigen 1; macrophage antigen 1 (mac-1) beta subunit) (ITGB2), mRNA.						0	1	0	1
ILMN_2110252	NPM3	-0.787687	10.6815	-3.36662	0.00280954	0.0355993	-2.0853	nucleophosmin/nucleoplasmin, 3 (NPM3), mRNA.						0	0	0	0
ILMN_1682792	BYSL	-0.786841	10.2034	-3.60503	0.00158951	0.0234599	-1.53815	bystin-like (BYSL), mRNA.						0	0	0	0
ILMN_1715901	FBXL17	-0.786703	6.14462	-3.40776	0.00254773	0.0333058	-1.99161	F-box and leucine-rich repeat protein 17 (FBXL17), mRNA.						1	1	0	2
ILMN_1708025	RBPMS	-0.786438	5.50094	-4.31556	0.000284041	0.00632929	0.134332	RNA binding protein with multiple splicing (RBPMS), transcript variant 4, mRNA.						0	1	1	2
ILMN_1775016	MPZL2	-0.786006	5.98158	-3.67738	0.00133559	0.0206232	-1.37024	myelin protein zero-like 2 (MPZL2), transcript variant 2, mRNA.						0	0	0	0
ILMN_2050790	C11orf52	-0.784844	6.25546	-3.5892	0.00165109	0.0241117	-1.57477	chromosome 11 open reading frame 52 (C11orf52), mRNA.						0	0	0	0
ILMN_2389347	NR3C1	-0.78412	6.79451	-4.0121	0.000594142	0.0111395	-0.585183	nuclear receptor subfamily 3, group C, member 1 (glucocorticoid receptor) (NR3C1), transcript variant 6, mRNA.						1	1	1	3
ILMN_1807016	LHX2	-0.783717	6.58936	-3.78618	0.0010272	0.0170124	-1.11642	LIM homeobox 2 (LHX2), mRNA.						0	1	0	1
ILMN_1689560	C14orf181	-0.783608	5.58845	-3.40655	0.00255509	0.0333679	-1.99438	chromosome 14 open reading frame 181 (C14orf181), mRNA.						0	0	0	0
ILMN_1685714	INHBB	-0.783363	7.24161	-3.5874	0.00165822	0.0241733	-1.57892	inhibin, beta B (activin AB beta polypeptide) (INHBB), mRNA.						1	1	1	3
ILMN_1775549	PRSS27	-0.783064	4.76027	-4.30295	0.000292894	0.00646997	0.104341	protease, serine 27 (PRSS27), mRNA.						0	1	0	1
ILMN_2097793	ZBTB4	-0.782978	10.7052	-4.00021	0.00061154	0.0114206	-0.613248	zinc finger and BTB domain containing 4 (ZBTB4), mRNA.						1	1	0	2
ILMN_1740319	IFI27L2	-0.782732	8.63757	-3.32519	0.00309958	0.0381397	-2.17927	interferon, alpha-inducible protein 27-like 2 (IFI27L2), mRNA.						0	0	0	0
ILMN_1728934	PRC1	-0.78179	11.7055	-3.29377	0.00333884	0.0402052	-2.25031	protein regulator of cytokinesis 1 (PRC1), transcript variant 2, mRNA.						1	1	0	2
ILMN_1770848	SFXN4	-0.781304	4.8825	-3.41217	0.00252117	0.0330913	-1.98157	sideroflexin 4 (SFXN4), transcript variant 2, mRNA.						0	1	0	1
ILMN_1712389	CKLF	-0.78108	11.7295	-3.44816	0.00231396	0.0310739	-1.89932	chemokine-like factor (CKLF), transcript variant 5, mRNA.						0	1	0	1
ILMN_2129910	SLC12A5	-0.779446	5.84435	-3.26549	0.00356942	0.0423106	-2.31404	solute carrier family 12, (potassium-chloride transporter) member 5 (SLC12A5), mRNA.						1	1	0	2
ILMN_1744059	DCTN6	-0.777929	10.2612	-3.97838	0.000644822	0.0119027	-0.664761	dynactin 6 (DCTN6), mRNA.						0	0	0	0
ILMN_1718129	MAP2K5	-0.777715	6.87119	-3.27412	0.00349744	0.0417369	-2.29461	mitogen-activated protein kinase kinase 5 (MAP2K5), transcript variant B, mRNA.						0	0	0	0
ILMN_1771921	HSCB	-0.77764	8.5394	-3.6026	0.00159881	0.0235345	-1.54377	HscB iron-sulfur cluster co-chaperone homolog (E. coli) (HSCB), mRNA.						0	1	0	1
ILMN_2242984	FAM98B	-0.776975	5.2226	-3.93921	0.000709116	0.0127314	-0.757097	family with sequence similarity 98, member B (FAM98B), transcript variant 2, mRNA.						0	1	0	1
ILMN_1794726	RNF167	-0.776751	10.3037	-3.77865	0.00104606	0.0172731	-1.13403	ring finger protein 167 (RNF167), mRNA.						0	1	0	1
ILMN_1802456	DCTD	-0.775602	10.5504	-4.5391	0.000164903	0.00421429	0.666481	dCMP deaminase (DCTD), transcript variant 2, mRNA.						0	1	0	1
ILMN_3234884	KIF22	-0.775579	10.5877	-3.76055	0.00109281	0.0177886	-1.17633	kinesin family member 22 (KIF22), mRNA.						1	1	1	3
ILMN_1651544	HDAC8	-0.77427	6.66653	-3.49725	0.00205798	0.0284901	-1.78674	histone deacetylase 8 (HDAC8), mRNA.						0	0	0	0
ILMN_2058251	VIM	-0.774151	10.0796	-3.6829	0.00131795	0.0204132	-1.3574	vimentin (VIM), mRNA.						0	0	0	0
ILMN_1731568	RAB3D	-0.772157	5.45803	-3.71865	0.00120912	0.0191471	-1.27414	RAB3D, member RAS oncogene family (RAB3D), mRNA.						1	1	0	2
ILMN_2291619	RAB3IP	-0.770864	8.4375	-4.03598	0.000560655	0.010705	-0.528754	RAB3A interacting protein (rabin3) (RAB3IP), transcript variant A, mRNA.						0	1	0	1
ILMN_1700955	TCTEX1D2	-0.76938	11.2709	-5.18035	3.50155e-05	0.00128157	2.18949	Tctex1 domain containing 2 (TCTEX1D2), mRNA.						1	1	0	2
ILMN_1666050	TMUB1	-0.76928	10.1725	-4.56005	0.00015672	0.00405823	0.716363	transmembrane and ubiquitin-like domain containing 1 (TMUB1), mRNA.						0	1	0	1
ILMN_2372915	P2RY2	-0.769275	8.84504	-3.40779	0.0025476	0.0333058	-1.99156	purinergic receptor P2Y, G-protein coupled, 2 (P2RY2), transcript variant 2, mRNA.						0	1	0	1
ILMN_1800540	CD55	-0.768047	9.03126	-3.31279	0.00319196	0.0389733	-2.20734	CD55 molecule, decay accelerating factor for complement (Cromer blood group) (CD55), mRNA.						1	1	1	3
ILMN_1748323	CXCL14	-0.767914	5.23591	-4.47175	0.000194242	0.00478023	0.506074	chemokine (C-X-C motif) ligand 14 (CXCL14), mRNA.						0	1	0	1
ILMN_1812666	DNAJC15	-0.767845	9.09523	-5.26206	2.87937e-05	0.00109956	2.38227	DnaJ (Hsp40) homolog, subfamily C, member 15 (DNAJC15), mRNA.						1	1	1	3
ILMN_2303166	MBNL3	-0.767737	5.48803	-4.36515	0.000251751	0.00576042	0.252302	muscleblind-like 3 (Drosophila) (MBNL3), transcript variant R, mRNA.						1	1	0	2
ILMN_1658800	BRPF3	-0.766361	10.9477	-4.55261	0.000159579	0.00411404	0.698646	bromodomain and PHD finger containing, 3 (BRPF3), mRNA.						1	1	1	3
ILMN_1772702	SFRS2B	-0.762464	10.0786	-4.93424	6.32989e-05	0.00198207	1.60664	splicing factor, arginine/serine-rich 2B (SFRS2B), mRNA.						0	0	0	0
ILMN_1705849	SPR	-0.762176	9.45854	-4.39819	0.000232307	0.00543015	0.330921	sepiapterin reductase (7,8-dihydrobiopterin:NADP+ oxidoreductase) (SPR), mRNA.						0	1	0	1
ILMN_1743747	RUSC1	-0.762052	11.7122	-3.75222	0.00111503	0.0180423	-1.1958	RUN and SH3 domain containing 1 (RUSC1), mRNA.						1	1	0	2
ILMN_1777644	PIB5PA	-0.760882	5.15247	-3.5636	0.00175568	0.0252397	-1.63393	phosphatidylinositol (4,5) bisphosphate 5-phosphatase, A (PIB5PA), transcript variant 1, mRNA.						0	0	0	0
ILMN_1785324	MTHFD1	-0.760824	8.23742	-3.23907	0.00379884	0.0442905	-2.37344	methylenetetrahydrofolate dehydrogenase (NADP+ dependent) 1, methenyltetrahydrofolate cyclohydrolase, formyltetrahydrofolate synthetase (MTHFD1), mRNA.						0	1	0	1
ILMN_1783583	TMEM17	-0.759168	5.63865	-3.35326	0.00290002	0.0363918	-2.11563	transmembrane protein 17 (TMEM17), mRNA.						0	1	0	1
ILMN_1729281	SPHK2	-0.758396	10.1799	-4.64975	0.00012604	0.00341552	0.930016	sphingosine kinase 2 (SPHK2), mRNA.						0	1	0	1
ILMN_2291455	FAM102A	-0.758215	6.0488	-3.96123	0.000672242	0.0122714	-0.705226	family with sequence similarity 102, member A (FAM102A), transcript variant 1, mRNA.						0	1	1	2
ILMN_1655694	LOC642031	-0.757643	9.64684	-4.23265	0.00034754	0.00741574	-0.0627138	PREDICTED: Homo sapiens hypothetical protein LOC642031 (LOC642031), mRNA.						0	0	0	0
ILMN_1782551	E2F5	-0.757043	8.77859	-3.62302	0.00152225	0.0227247	-1.49647	E2F transcription factor 5, p130-binding (E2F5), transcript variant 1, mRNA.						1	1	0	2
ILMN_3251423	CHDH	-0.755791	5.98952	-3.84105	0.000899535	0.0153297	-0.987862	choline dehydrogenase (CHDH), mRNA.						0	1	0	1
ILMN_1739594	ACOT11	-0.755767	5.05324	-3.65299	0.00141638	0.0215855	-1.42693	acyl-CoA thioesterase 11 (ACOT11), transcript variant 2, mRNA.						0	0	0	0
ILMN_1693538	STK36	-0.755715	9.53541	-4.49955	0.000181548	0.00455901	0.572265	serine/threonine kinase 36, fused homolog (Drosophila) (STK36), mRNA.						0	0	0	0
ILMN_1795524	C15orf44	-0.754098	7.92681	-3.42696	0.0024339	0.0321478	-1.94779	chromosome 15 open reading frame 44 (C15orf44), transcript variant 2, mRNA.						0	0	0	0
ILMN_1710954	LOC283932	-0.752862	8.06195	-3.80884	0.000972445	0.0163087	-1.06337	hypothetical protein LOC283932 (LOC283932), mRNA.						0	0	0	0
ILMN_1712400	SERPINB6	-0.752405	12.2363	-4.7158	0.00010738	0.003008	1.08727	serpin peptidase inhibitor, clade B (ovalbumin), member 6 (SERPINB6), mRNA.						0	1	0	1
ILMN_1814589	LOC728037	-0.750195	8.3522	-3.31145	0.0032021	0.0390254	-2.21037	PREDICTED: Homo sapiens similar to Kinesin-like protein KIF22 (Kinesin-like DNA-binding protein) (Kinesin-like protein 4) (LOC728037), mRNA.						0	0	0	0
ILMN_1715863	MLKL	-0.75001	5.48182	-3.28511	0.00340786	0.0408734	-2.26984	PREDICTED: Homo sapiens mixed lineage kinase domain-like (MLKL), mRNA.						0	1	0	1
ILMN_1665761	BCL11B	-0.749225	5.42824	-4.43911	0.000210292	0.00508481	0.42835	B-cell CLL/lymphoma 11B (zinc finger protein) (BCL11B), transcript variant 1, mRNA.						0	1	0	1
ILMN_1655990	CDK5RAP2	-0.747097	10.1279	-3.46632	0.00221584	0.0301585	-1.85773	CDK5 regulatory subunit associated protein 2 (CDK5RAP2), transcript variant 1, mRNA.						0	1	0	1
ILMN_1760647	HOXA3	-0.74658	4.86492	-3.45798	0.00226039	0.0306268	-1.87684	homeobox A3 (HOXA3), transcript variant 2, mRNA.						0	1	1	2
ILMN_2410929	PAPSS2	-0.745427	11.0505	-4.02089	0.000581599	0.0109919	-0.56443	3'-phosphoadenosine 5'-phosphosulfate synthase 2 (PAPSS2), transcript variant 1, mRNA.						0	0	0	0
ILMN_3236220	LPAR2	-0.745074	8.53204	-4.48877	0.000186367	0.00464491	0.546607	lysophosphatidic acid receptor 2 (LPAR2), mRNA.						0	1	0	1
ILMN_1811181	FLJ20444	-0.745006	7.8798	-4.15285	0.000422004	0.00857318	-0.252083	PREDICTED: Homo sapiens hypothetical protein FLJ20444, transcript variant 2 (FLJ20444), mRNA.						0	0	0	0
ILMN_2151277	LPGAT1	-0.744758	4.93915	-3.36542	0.0028175	0.0356719	-2.08801	lysophosphatidylglycerol acyltransferase 1 (LPGAT1), mRNA.						0	1	0	1
ILMN_1687002	OSR2	-0.743618	5.76681	-3.95995	0.000674332	0.0123028	-0.708242	odd-skipped related 2 (Drosophila) (OSR2), mRNA.						0	1	0	1
ILMN_1672034	PIM3	-0.743504	4.89448	-4.36587	0.000251313	0.00575818	0.254005	PREDICTED: Homo sapiens pim-3 oncogene (PIM3), mRNA.						1	1	1	3
ILMN_3235727	LOC100128641	-0.743399	4.938	-3.67771	0.00133453	0.0206232	-1.36947	similar to hCG1641533 (LOC100128641), mRNA.						0	0	0	0
ILMN_1728517	FNTB	-0.743235	9.52818	-3.69398	0.00128323	0.019978	-1.33161	farnesyltransferase, CAAX box, beta (FNTB), mRNA.						0	1	0	1
ILMN_1685170	ANXA11	-0.742891	8.95969	-4.05914	0.000529977	0.0102904	-0.473996	annexin A11 (ANXA11), transcript variant a, mRNA.						0	1	0	1
ILMN_2377185	TCEB2	-0.742766	8.94277	-3.42824	0.00242648	0.0320919	-1.94486	transcription elongation factor B (SIII), polypeptide 2 (18kDa, elongin B) (TCEB2), transcript variant 1, mRNA.						1	1	1	3
ILMN_3298400	LOC731954	-0.742575	7.30991	-3.52264	0.00193671	0.0272064	-1.72835	PREDICTED: Homo sapiens similar to supervillin (LOC731954), mRNA.						0	0	0	0
ILMN_1741475	C7orf47	-0.742425	10.0417	-4.48277	0.000189109	0.00469563	0.532304	chromosome 7 open reading frame 47 (C7orf47), mRNA.						0	0	0	0
ILMN_1690252	ALKBH2	-0.742109	8.21676	-3.37058	0.00278321	0.0354126	-2.07629	alkB, alkylation repair homolog 2 (E. coli) (ALKBH2), mRNA.						0	1	0	1
ILMN_1802780	M160	-0.742023	10.1017	-4.20787	0.000369136	0.00775699	-0.121546	scavenger receptor cysteine-rich type 1 protein M160 (M160), mRNA.						0	0	0	0
ILMN_2064898	CCDC56	-0.741702	11.8965	-4.83003	8.14259e-05	0.0024025	1.35905	coiled-coil domain containing 56 (CCDC56), mRNA.						0	0	0	0
ILMN_1739541	NMI	-0.74154	8.65271	-3.5812	0.0016831	0.024461	-1.59327	N-myc (and STAT) interactor (NMI), mRNA.						0	1	0	1
ILMN_2385220	DFFA	-0.740548	10.0124	-5.07628	4.49542e-05	0.00154448	1.94342	DNA fragmentation factor, 45kDa, alpha polypeptide (DFFA), transcript variant 1, mRNA.						0	1	0	1
ILMN_2046003	ZDHHC6	-0.740203	9.99746	-4.55011	0.000160551	0.00413449	0.692693	zinc finger, DHHC-type containing 6 (ZDHHC6), mRNA.						0	0	0	0
ILMN_1803124	BIRC5	-0.739907	7.14912	-3.27032	0.00352897	0.0419947	-2.30317	baculoviral IAP repeat-containing 5 (BIRC5), transcript variant 3, mRNA.						0	1	0	1
ILMN_1777487	ZNF839	-0.738376	6.75814	-3.82889	0.000926399	0.0156885	-1.01638	zinc finger protein 839 (ZNF839), mRNA.						1	1	1	3
ILMN_1806634	NNT	-0.736608	9.18649	-4.04737	0.000545359	0.0104852	-0.501839	nicotinamide nucleotide transhydrogenase (NNT), nuclear gene encoding mitochondrial protein, transcript variant 1, mRNA.						0	1	0	1
ILMN_1672811	C1orf159	-0.736047	6.49278	-3.50483	0.00202101	0.0281645	-1.76932	chromosome 1 open reading frame 159 (C1orf159), mRNA.						0	0	0	0
ILMN_1657796	STMN1	-0.735725	10.6542	-4.26402	0.000321994	0.00699646	0.0118215	stathmin 1 (STMN1), transcript variant 1, mRNA.						0	0	0	0
ILMN_1679800	BRIX1	-0.735537	11.6521	-3.35703	0.00287418	0.0361837	-2.10707	BRX1, biogenesis of ribosomes, homolog (S. cerevisiae) (BRIX1), mRNA.						0	1	0	1
ILMN_1651254	LPP	-0.735392	11.5101	-4.46979	0.000195172	0.00479602	0.501396	LIM domain containing preferred translocation partner in lipoma (LPP), mRNA.						1	1	1	3
ILMN_2384536	PECI	-0.735341	9.63407	-3.37538	0.00275168	0.0351342	-2.06538	peroxisomal D3,D2-enoyl-CoA isomerase (PECI), transcript variant 1, mRNA.						0	0	0	0
ILMN_1749243	BANF1	-0.734823	9.21247	-3.42004	0.00247437	0.0325826	-1.96361	barrier to autointegration factor 1 (BANF1), mRNA.						0	1	0	1
ILMN_1661439	FLOT1	-0.733801	10.2785	-3.25998	0.00361611	0.0426626	-2.32644	flotillin 1 (FLOT1), mRNA.						0	0	0	0
ILMN_2215040	RNF32	-0.733674	5.64107	-3.57521	0.00170747	0.0247177	-1.60712	ring finger protein 32 (RNF32), mRNA.						0	1	0	1
ILMN_1811364	SGPP2	-0.732444	5.73934	-3.23897	0.00379977	0.0442905	-2.37367	PREDICTED: Homo sapiens sphingosine-1-phosphate phosphotase 2 (SGPP2), mRNA.						0	0	0	0
ILMN_1690695	PEX11A	-0.731642	8.11038	-4.24507	0.00033719	0.0072531	-0.0332048	peroxisomal biogenesis factor 11 alpha (PEX11A), mRNA.						0	0	0	0
ILMN_3189621	LOC100128221	-0.730495	6.96693	-3.22722	0.00390629	0.0449995	-2.40001	PREDICTED: Homo sapiens similar to hCG2041787 (LOC100128221), mRNA.						0	0	0	0
ILMN_1810953	LOC653496	-0.729708	7.56193	-3.88546	0.000807821	0.0141194	-0.883589	PREDICTED: Homo sapiens similar to hypothetical gene supported by AK123662 (LOC653496), mRNA.						0	0	0	0
ILMN_1797893	PFAAP5	-0.729487	7.16439	-3.44376	0.00233833	0.0313	-1.90937	phosphonoformate immuno-associated protein 5 (PFAAP5), mRNA.						0	0	0	0
ILMN_1712487	LGTN	-0.729231	9.59743	-4.27368	0.000314512	0.00684733	0.0347813	ligatin (LGTN), mRNA.						0	0	0	0
ILMN_2079786	NUAK1	-0.728237	9.03912	-3.39134	0.00264923	0.0341277	-2.02904	NUAK family, SNF1-like kinase, 1 (NUAK1), mRNA.						1	1	1	3
ILMN_1669598	SUV420H1	-0.727891	8.78421	-3.45105	0.00229805	0.0309729	-1.8927	suppressor of variegation 4-20 homolog 1 (Drosophila) (SUV420H1), transcript variant 1, mRNA.						1	1	1	3
ILMN_1751086	ATL3	-0.727571	11.1001	-4.28433	0.000306468	0.00669853	0.0600873	atlastin GTPase 3 (ATL3), mRNA.						1	1	1	3
ILMN_1702175	ST7	-0.727424	8.93718	-3.56143	0.00176482	0.0253272	-1.63892	suppression of tumorigenicity 7 (ST7), transcript variant a, mRNA.						1	1	1	3
ILMN_2367707	PKN1	-0.725332	8.21237	-3.8077	0.000975121	0.0163427	-1.06603	protein kinase N1 (PKN1), transcript variant 1, mRNA.						1	1	0	2
ILMN_3250243	FAM119A	-0.724961	6.22249	-3.36958	0.00278983	0.0354334	-2.07856	family with sequence similarity 119, member A (FAM119A), transcript variant 1, mRNA.						0	0	0	0
ILMN_1710962	TMEM97	-0.724099	11.7421	-3.29799	0.0033057	0.0399219	-2.24078	transmembrane protein 97 (TMEM97), mRNA.						0	1	0	1
ILMN_1701173	KCNK6	-0.724036	9.13285	-3.62326	0.00152136	0.0227247	-1.49591	potassium channel, subfamily K, member 6 (KCNK6), mRNA.						0	1	0	1
ILMN_1660871	NEK6	-0.723703	9.38034	-3.80578	0.000979664	0.0163967	-1.07053	NIMA (never in mitosis gene a)-related kinase 6 (NEK6), mRNA.						0	1	0	1
ILMN_1680072	ZNF32	-0.723289	6.92649	-3.52904	0.00190727	0.0269411	-1.71362	zinc finger protein 32 (ZNF32), transcript variant 1, mRNA.						0	1	0	1
ILMN_1670796	EXOSC10	-0.722691	11.3463	-4.20985	0.000367359	0.00773432	-0.116836	exosome component 10 (EXOSC10), transcript variant 1, mRNA.						0	1	0	1
ILMN_1754501	LOC339804	-0.721755	7.96626	-3.59011	0.00164746	0.0240693	-1.57265	PREDICTED: Homo sapiens hypothetical gene supported by AK075484; BC014578 (LOC339804), mRNA.						0	0	0	0
ILMN_2176251	C20orf72	-0.721217	10.2281	-3.60809	0.00157787	0.0233503	-1.53106	chromosome 20 open reading frame 72 (C20orf72), mRNA.						0	0	0	0
ILMN_1796316	MMP9	-0.720943	5.2267	-3.31527	0.00317322	0.0388016	-2.20171	matrix metallopeptidase 9 (gelatinase B, 92kDa gelatinase, 92kDa type IV collagenase) (MMP9), mRNA.						1	1	0	2
ILMN_2307656	AGTRAP	-0.720927	7.02976	-3.86826	0.000842187	0.0146347	-0.923997	angiotensin II receptor-associated protein (AGTRAP), transcript variant 2, mRNA.						0	0	0	0
ILMN_1664434	TCF3	-0.719725	8.60385	-4.5857	0.000147252	0.00385692	0.777452	transcription factor 3 (E2A immunoglobulin enhancer binding factors E12/E47) (TCF3), mRNA.						0	1	1	2
ILMN_3236656	LOC286367	-0.719067	5.32826	-3.24992	0.00370293	0.0434401	-2.34906	FP944 (LOC286367), non-coding RNA.						0	1	0	1
ILMN_2329263	NFIC	-0.718495	5.79786	-4.23931	0.000341948	0.00731993	-0.0468817	nuclear factor I/C (CCAAT-binding transcription factor) (NFIC), transcript variant 1, mRNA.						1	1	1	3
ILMN_1805395	LTBP3	-0.717635	7.78794	-3.5446	0.0018375	0.0261444	-1.67777	latent transforming growth factor beta binding protein 3 (LTBP3), mRNA.						0	1	0	1
ILMN_2217809	TMEM126A	-0.716335	10.681	-3.58284	0.00167646	0.0243965	-1.58947	transmembrane protein 126A (TMEM126A), mRNA.						0	0	0	0
ILMN_1680703	MRPS15	-0.715468	11.013	-3.5354	0.00187841	0.0266126	-1.69895	mitochondrial ribosomal protein S15 (MRPS15), nuclear gene encoding mitochondrial protein, mRNA.						0	1	0	1
ILMN_1683817	UBE2Q2	-0.715329	10.143	-3.2727	0.00350925	0.0418561	-2.29782	ubiquitin-conjugating enzyme E2Q family member 2 (UBE2Q2), mRNA.						1	1	0	2
ILMN_1697115	FLJ12355	-0.715322	5.63831	-3.2453	0.00374348	0.0437767	-2.35944	PREDICTED: Homo sapiens hypothetical protein FLJ12355 (FLJ12355), misc RNA.						0	0	0	0
ILMN_1722674	MGC3196	-0.715321	7.712	-4.23106	0.000348883	0.00743078	-0.0664795	PREDICTED: Homo sapiens hypothetical protein MGC3196 (MGC3196), mRNA.						0	0	0	0
ILMN_1759344	LOC652226	-0.714845	6.30055	-3.4247	0.00244702	0.0322609	-1.95295	PREDICTED: Homo sapiens hypothetical protein LOC652226 (LOC652226), mRNA.						0	0	0	0
ILMN_1856861		-0.712868	7.58304	-3.26546	0.00356972	0.0423106	-2.31412	mRNA; cDNA DKFZp686D22106 (from clone DKFZp686D22106)						0	0	0	0
ILMN_1663616	DNAJC7	-0.712121	9.76743	-5.5986	1.2942e-05	0.000581831	3.171	DnaJ (Hsp40) homolog, subfamily C, member 7 (DNAJC7), mRNA.						0	1	1	2
ILMN_1806432	NT5C	-0.711847	11.075	-3.75804	0.00109946	0.0178705	-1.1822	5', 3'-nucleotidase, cytosolic (NT5C), mRNA.						0	1	0	1
ILMN_2064860	LOC653499	-0.709207	4.71369	-4.46701	0.000196498	0.0048179	0.494769	similar to Galectin-7 (Gal-7) (HKL-14) (PI7) (p53-induced protein 1) (LOC653499), mRNA.						0	0	0	0
ILMN_2323491	NUP62	-0.707131	8.09004	-3.39994	0.00259563	0.0337249	-2.00946	nucleoporin 62kDa (NUP62), transcript variant 1, mRNA.						0	1	1	2
ILMN_3177271	LOC100129585	-0.706599	10.4186	-3.68708	0.00130474	0.0202391	-1.34767	PREDICTED: Homo sapiens similar to hCG2011544 (LOC100129585), mRNA.						0	0	0	0
ILMN_1696243	FLJ23152	-0.70579	5.3908	-3.23706	0.00381685	0.0443692	-2.37794	PREDICTED: Homo sapiens hypothetical protein LOC401236 (FLJ23152), mRNA.						0	0	0	0
ILMN_2354140	NAT5	-0.703667	11.7842	-3.75206	0.00111546	0.0180423	-1.19617	N-acetyltransferase 5 (GCN5-related, putative) (NAT5), transcript variant 3, mRNA.						0	0	0	0
ILMN_2371147	BCL7C	-0.703654	9.29006	-3.63109	0.00149298	0.0224542	-1.47774	B-cell CLL/lymphoma 7C (BCL7C), mRNA.						1	1	0	2
ILMN_2047511	CENTA1	-0.70205	9.18081	-3.63118	0.00149265	0.0224542	-1.47753	centaurin, alpha 1 (CENTA1), mRNA.						0	0	0	0
ILMN_1794598	SCHIP1	-0.701491	6.8057	-3.40757	0.00254888	0.0333058	-1.99204	schwannomin interacting protein 1 (SCHIP1), mRNA.						0	0	0	0
ILMN_2089167	RHOD	-0.701237	10.279	-3.9524	0.000686789	0.0124752	-0.726024	ras homolog gene family, member D (RHOD), mRNA.						0	1	0	1
ILMN_2364852	BTN2A1	-0.699776	10.1878	-4.51385	0.000175345	0.00444016	0.606321	butyrophilin, subfamily 2, member A1 (BTN2A1), transcript variant 1, mRNA.						0	0	0	0
ILMN_1657505	HR	-0.699378	4.82674	-4.72609	0.000104734	0.00294881	1.11176	hairless homolog (mouse) (HR), transcript variant 2, mRNA.						0	1	0	1
ILMN_2185339	LRTOMT	-0.697214	6.86277	-3.29598	0.0033214	0.0400678	-2.24531	leucine rich transmembrane and 0-methyltransferase domain containing (LRTOMT), mRNA.						1	1	0	2
ILMN_1782034	ZXDA	-0.695292	5.3233	-3.46563	0.00221949	0.0301959	-1.85931	zinc finger, X-linked, duplicated A (ZXDA), mRNA.						0	0	0	0
ILMN_1713143	MRPL3	-0.692002	12.0528	-3.56322	0.00175729	0.0252519	-1.63481	mitochondrial ribosomal protein L3 (MRPL3), nuclear gene encoding mitochondrial protein, mRNA.						0	1	0	1
ILMN_2210837	CDC26	-0.691117	11.3425	-3.61335	0.00155805	0.0231085	-1.51888	cell division cycle 26 homolog (S. cerevisiae) (CDC26), mRNA.						0	1	0	1
ILMN_1804618	DPM2	-0.690918	8.28398	-3.57132	0.00172346	0.024895	-1.61609	dolichyl-phosphate mannosyltransferase polypeptide 2, regulatory subunit (DPM2), transcript variant 2, mRNA.						0	0	0	0
ILMN_1683096	ASB1	-0.690348	8.44903	-3.38683	0.0026778	0.0343891	-2.03932	ankyrin repeat and SOCS box-containing 1 (ASB1), mRNA.						0	1	0	1
ILMN_3239700	HOTAIR	-0.689791	4.84668	-3.41344	0.00251357	0.0330072	-1.97867	hox transcript antisense RNA (non-protein coding) (HOTAIR), antisense RNA.						1	1	1	3
ILMN_1741976	SMARCAD1	-0.689791	8.25293	-3.22849	0.00389468	0.0448813	-2.39718	SWI/SNF-related, matrix-associated actin-dependent regulator of chromatin, subfamily a, containing DEAD/H box 1 (SMARCAD1), mRNA.						0	0	0	0
ILMN_2354381	PON2	-0.688535	10.4424	-4.55441	0.000158883	0.00410146	0.702926	paraoxonase 2 (PON2), transcript variant 1, mRNA.						0	1	0	1
ILMN_1722698	RCHY1	-0.687725	6.26359	-4.41671	0.000222068	0.00527359	0.375027	ring finger and CHY zinc finger domain containing 1 (RCHY1), transcript variant 2, mRNA.						0	0	0	0
ILMN_1729851	ODAM	-0.6862	4.63607	-3.61757	0.00154232	0.0229161	-1.5091	odontogenic, ameloblast asssociated (ODAM), mRNA.						0	0	0	0
ILMN_1708369	EPS15L1	-0.68571	7.48437	-3.2294	0.00388629	0.0448469	-2.39512	epidermal growth factor receptor pathway substrate 15-like 1 (EPS15L1), mRNA.						1	1	1	3
ILMN_1658485	LOC644612	-0.685015	4.89931	-3.70425	0.00125186	0.0196274	-1.3077	PREDICTED: Homo sapiens hypothetical protein LOC644612 (LOC644612), mRNA.						0	0	0	0
ILMN_1806946	UBTF	-0.684974	7.15068	-4.69707	0.000112369	0.00311624	1.04268	upstream binding transcription factor, RNA polymerase I (UBTF), transcript variant 2, mRNA.						1	1	1	3
ILMN_1684594	USP24	-0.684938	9.00637	-3.79104	0.0010152	0.0168472	-1.10504	ubiquitin specific peptidase 24 (USP24), mRNA.						0	1	1	2
ILMN_1763670	TM2D1	-0.683767	8.57497	-3.6747	0.00134423	0.020714	-1.37647	TM2 domain containing 1 (TM2D1), mRNA.						0	0	0	0
ILMN_1789457	GNL1	-0.683749	9.39908	-3.27131	0.00352075	0.0419397	-2.30095	guanine nucleotide binding protein-like 1 (GNL1), mRNA.						0	0	0	0
ILMN_2218758	EFCBP1	-0.683333	6.77128	-3.7395	0.0011498	0.0184361	-1.2255	EF-hand calcium binding protein 1 (EFCBP1), mRNA.						0	0	0	0
ILMN_2352295	PRDM10	-0.683107	6.70315	-3.85216	0.000875664	0.0150581	-0.961792	PR domain containing 10 (PRDM10), transcript variant 1, mRNA.						1	1	1	3
ILMN_1815885	ZFP112	-0.681907	7.17575	-3.33096	0.00305747	0.0377896	-2.1662	zinc finger protein 112 homolog (mouse) (ZFP112), transcript variant 1, mRNA.						1	1	0	2
ILMN_1761479	ZC3HC1	-0.681068	10.2991	-3.92015	0.000742676	0.0132656	-0.801994	zinc finger, C3HC-type containing 1 (ZC3HC1), mRNA.						0	1	1	2
ILMN_2395856	TMEM218	-0.680743	10.0094	-3.91613	0.000749941	0.0133666	-0.811444	transmembrane protein 218 (TMEM218), mRNA.						0	0	0	0
ILMN_1708077	DAXX	-0.680709	7.52828	-3.43829	0.00236908	0.0315589	-1.9219	death-domain associated protein (DAXX), mRNA.						0	0	0	0
ILMN_1847822	KIAA0368	-0.68025	10.3432	-3.95499	0.000682494	0.0124176	-0.71993	KIAA0368 (KIAA0368), mRNA.						1	1	1	3
ILMN_1672080	NR2F6	-0.680221	10.3165	-3.91428	0.000753312	0.0133806	-0.815797	nuclear receptor subfamily 2, group F, member 6 (NR2F6), mRNA.						0	1	0	1
ILMN_1720838	DECR1	-0.679877	12.0278	-4.41091	0.000225224	0.00532748	0.361218	2,4-dienoyl CoA reductase 1, mitochondrial (DECR1), nuclear gene encoding mitochondrial protein, mRNA.						0	1	0	1
ILMN_1732722	TRNAU1AP	-0.678962	5.84003	-3.23871	0.00380208	0.0442905	-2.37425	tRNA selenocysteine 1 associated protein 1 (TRNAU1AP), transcript variant 2, transcribed RNA.						0	0	0	0
ILMN_2334587	HNRNPC	-0.677355	9.71811	-3.87246	0.000833656	0.0145008	-0.914124	heterogeneous nuclear ribonucleoprotein C (C1/C2) (HNRNPC), transcript variant 3, mRNA.						0	1	1	2
ILMN_2360710	TPM1	-0.677219	11.4411	-3.69602	0.00127692	0.0199136	-1.32685	tropomyosin 1 (alpha) (TPM1), transcript variant 3, mRNA.						0	1	0	1
ILMN_1695868	PRICKLE4	-0.676709	13.1702	-3.98387	0.000636292	0.0117952	-0.651817	prickle homolog 4 (Drosophila) (PRICKLE4), mRNA.						0	1	0	1
ILMN_2124951	RBMX	-0.676615	10.7322	-3.58679	0.00166068	0.0241985	-1.58035	RNA binding motif protein, X-linked (RBMX), mRNA.						1	1	1	3
ILMN_1660938	TOE1	-0.676063	5.94651	-4.4773	0.000191639	0.00473017	0.519288	target of EGR1, member 1 (nuclear) (TOE1), mRNA.						0	0	0	0
ILMN_1671404	SVIL	-0.674313	10.2706	-3.65941	0.00139464	0.0213324	-1.412	supervillin (SVIL), transcript variant 1, mRNA.						1	1	0	2
ILMN_1756086	INTS3	-0.674104	9.47467	-3.40889	0.00254092	0.0332781	-1.98905	integrator complex subunit 3 (INTS3), mRNA.						1	1	1	3
ILMN_1732705	HCFC1	-0.671306	11.7818	-4.62908	0.000132525	0.00353362	0.880793	host cell factor C1 (VP16-accessory protein) (HCFC1), mRNA.						1	1	1	3
ILMN_1732537	HEATR2	-0.667996	10.7688	-4.02545	0.00057519	0.0109197	-0.553653	HEAT repeat containing 2 (HEATR2), mRNA. XM_935824 XM_935825						1	1	1	3
ILMN_1798602	PCF11	-0.667717	8.19303	-3.2311	0.00387084	0.0447931	-2.39133	PCF11, cleavage and polyadenylation factor subunit, homolog (S. cerevisiae) (PCF11), mRNA.						0	1	0	1
ILMN_2179837	BANF1	-0.667205	12.5334	-3.62274	0.00152328	0.0227247	-1.49712	barrier to autointegration factor 1 (BANF1), mRNA.						0	1	0	1
ILMN_1659895	MSN	-0.666873	9.93622	-3.97636	0.000648004	0.0119224	-0.669544	moesin (MSN), mRNA.						0	0	0	0
ILMN_2400183	DPH5	-0.666548	9.06342	-3.58227	0.00167878	0.0244089	-1.5908	DPH5 homolog (S. cerevisiae) (DPH5), transcript variant 3, mRNA.						0	0	0	0
ILMN_1764871	PIGP	-0.666329	10.3531	-3.24993	0.0037029	0.0434401	-2.34905	phosphatidylinositol glycan anchor biosynthesis, class P (PIGP), transcript variant 2, mRNA.						1	1	1	3
ILMN_1810334	COMMD7	-0.665834	12.034	-4.05892	0.000530269	0.0102904	-0.474532	COMM domain containing 7 (COMMD7), transcript variant 2, mRNA.						1	1	0	2
ILMN_1780172	C20orf195	-0.664722	4.69	-3.28007	0.00344866	0.0412288	-2.28121	chromosome 20 open reading frame 195 (C20orf195), mRNA.						0	1	0	1
ILMN_1659082	ZCRB1	-0.663921	7.23827	-3.50899	0.00200101	0.0279443	-1.75975	zinc finger CCHC-type and RNA binding motif 1 (ZCRB1), mRNA.						0	1	0	1
ILMN_1658411	CHD4	-0.66188	10.5404	-4.45729	0.000201199	0.00489702	0.471622	chromodomain helicase DNA binding protein 4 (CHD4), mRNA.						1	1	1	3
ILMN_1767811	ZNF416	-0.661755	6.93159	-3.37409	0.00276014	0.035188	-2.06832	zinc finger protein 416 (ZNF416), mRNA.						0	1	0	1
ILMN_1690282	CRADD	-0.661749	8.81932	-3.84717	0.000886319	0.0151784	-0.973516	CASP2 and RIPK1 domain containing adaptor with death domain (CRADD), mRNA.						0	1	1	2
ILMN_1691393	DNPEP	-0.659817	9.01079	-3.56594	0.00174586	0.0251622	-1.62853	aspartyl aminopeptidase (DNPEP), mRNA.						1	1	1	3
ILMN_1810289	FER1L3	-0.659128	12.1532	-3.32412	0.00310742	0.038208	-2.18169	fer-1-like 3, myoferlin (C. elegans) (FER1L3), transcript variant 2, mRNA.						0	0	0	0
ILMN_1769155	CYP2C8	-0.659014	5.20175	-3.317	0.00316029	0.0386627	-2.19781	cytochrome P450, family 2, subfamily C, polypeptide 8 (CYP2C8), mRNA.						0	0	0	0
ILMN_1664071	TNNT2	-0.658687	4.9102	-3.37457	0.00275693	0.0351813	-2.06721	troponin T type 2 (cardiac) (TNNT2), transcript variant 1, mRNA.						0	0	0	0
ILMN_2412475	ARHGAP8	-0.658353	5.14687	-3.82989	0.000924168	0.0156885	-1.01404	Rho GTPase activating protein 8 (ARHGAP8), transcript variant 1, mRNA.						1	1	1	3
ILMN_1745282	RAGE	-0.656341	9.20951	-3.89137	0.000796332	0.0139883	-0.869692	renal tumor antigen (RAGE), mRNA.						0	0	0	0
ILMN_1696870	TGFBRAP1	-0.655553	8.73469	-4.09365	0.000487338	0.00963166	-0.392335	transforming growth factor, beta receptor associated protein 1 (TGFBRAP1), mRNA.						0	1	0	1
ILMN_1684402	STXBP5	-0.65531	8.0428	-3.76626	0.00107785	0.0176228	-1.163	syntaxin binding protein 5 (tomosyn) (STXBP5), mRNA.						0	1	1	2
ILMN_1786601	PLAGL2	-0.653469	9.19939	-3.76554	0.00107972	0.0176369	-1.16467	pleiomorphic adenoma gene-like 2 (PLAGL2), mRNA.						0	1	1	2
ILMN_1810100	PBX3	-0.651965	10.8146	-3.30294	0.00326719	0.0395864	-2.22959	pre-B-cell leukemia homeobox 3 (PBX3), mRNA.						0	1	0	1
ILMN_1755134	HSPA4	-0.649627	7.38598	-3.87308	0.000832413	0.0144944	-0.912677	heat shock 70kDa protein 4 (HSPA4), mRNA.						1	1	0	2
ILMN_1695852	C5orf38	-0.647048	4.817	-3.37114	0.00277954	0.0354082	-2.07502	chromosome 5 open reading frame 38 (C5orf38), mRNA.						0	1	1	2
ILMN_1744211	PLA2G4F	-0.645933	5.7144	-3.44312	0.00234191	0.0313352	-1.91084	phospholipase A2, group IVF (PLA2G4F), mRNA.						0	0	0	0
ILMN_1767233	EDA2R	-0.64543	4.89988	-3.57233	0.0017193	0.0248565	-1.61376	ectodysplasin A2 receptor (EDA2R), mRNA.						0	0	0	0
ILMN_1783798	GAS8	-0.644562	8.3317	-3.33223	0.00304833	0.0377046	-2.16333	growth arrest-specific 8 (GAS8), mRNA.						1	1	1	3
ILMN_1689318	NUAK1	-0.644155	10.2869	-3.52713	0.00191602	0.027015	-1.71802	NUAK family, SNF1-like kinase, 1 (NUAK1), mRNA.						1	1	1	3
ILMN_1664641	MED4	-0.643122	9.21873	-3.24935	0.00370796	0.0434532	-2.35036	mediator complex subunit 4 (MED4), mRNA.						0	1	0	1
ILMN_2060770	RAI1	-0.641558	9.65708	-4.3511	0.00026051	0.0059345	0.218862	retinoic acid induced 1 (RAI1), mRNA.						1	1	1	3
ILMN_2095273	KIAA1407	-0.64049	4.81735	-3.93229	0.000721119	0.0129152	-0.773396	KIAA1407 (KIAA1407), mRNA.						0	0	0	0
ILMN_1667079	SPTBN2	-0.638779	5.55208	-3.46632	0.00221581	0.0301585	-1.85771	spectrin, beta, non-erythrocytic 2 (SPTBN2), mRNA.						0	1	0	1
ILMN_1803882	VEGFA	-0.637331	7.13266	-1.59516	0.125071	0.0422974	-5.54198	vascular endothelial growth factor A (VEGFA), transcript variant 3, mRNA.						1	1	0	2
ILMN_2139100	SHISA5	-0.636825	10.6853	-3.47959	0.0021467	0.0294345	-1.82729	shisa homolog 5 (Xenopus laevis) (SHISA5), mRNA.						1	1	1	3
ILMN_3307926	ADRBK1	-0.635919	10.7259	-4.21929	0.000359019	0.00758758	-0.0944284	adrenergic, beta, receptor kinase 1 (ADRBK1), mRNA.						0	1	0	1
ILMN_3284429	LOC440335	-0.635605	4.97507	-3.31864	0.00314806	0.0385792	-2.19411	PREDICTED: Homo sapiens hypothetical gene supported by BC022385; BC035868; BC048326, transcript variant 4 (LOC440335), mRNA.						0	1	0	1
ILMN_1689070	COQ7	-0.631678	7.41318	-3.50144	0.00203746	0.0282898	-1.77711	coenzyme Q7 homolog, ubiquinone (yeast) (COQ7), mRNA.						0	1	0	1
ILMN_1684293	ANP32B	-0.631492	13.5689	-3.84481	0.000891385	0.0152314	-0.979041	acidic (leucine-rich) nuclear phosphoprotein 32 family, member B (ANP32B), mRNA.						1	1	1	3
ILMN_1738095	PER2	-0.631487	9.10181	-3.30858	0.00322386	0.0392188	-2.21684	period homolog 2 (Drosophila) (PER2), mRNA.						0	1	0	1
ILMN_1763884	Magmas	-0.631415	10.7029	-3.41678	0.00249366	0.0327846	-1.97105	mitochondria-associated protein involved in granulocyte-macrophage colony-stimulating factor signal transduction (Magmas), nuclear gene encoding mitochondrial protein, mRNA.						0	0	0	0
ILMN_1684746	IPO11	-0.630084	9.9515	-3.78684	0.00102556	0.0169936	-1.11487	importin 11 (IPO11), mRNA.						0	1	0	1
ILMN_1688034	COIL	-0.629246	10.0011	-4.14629	0.000428792	0.00869173	-0.267637	coilin (COIL), mRNA.						1	1	0	2
ILMN_1773620	SMARCC2	-0.624376	9.31606	-3.3858	0.00268435	0.0344568	-2.04166	SWI/SNF related, matrix associated, actin dependent regulator of chromatin, subfamily c, member 2 (SMARCC2), transcript variant 2, mRNA.						1	1	0	2
ILMN_1760933	RER1	-0.624318	9.76703	-3.60375	0.0015944	0.0235112	-1.54111	RER1 retention in endoplasmic reticulum 1 homolog (S. cerevisiae) (RER1), mRNA.						0	1	0	1
ILMN_1756439	SCRN1	-0.62366	10.661	-4.6925	0.000113622	0.00314047	1.03181	secernin 1 (SCRN1), mRNA.						1	1	1	3
ILMN_1685551	CHD4	-0.622785	9.01264	-3.51594	0.00196802	0.0275764	-1.74378	chromodomain helicase DNA binding protein 4 (CHD4), mRNA.						1	1	1	3
ILMN_1709750	SUSD1	-0.621376	8.74853	-3.40284	0.00257774	0.0335713	-2.00283	sushi domain containing 1 (SUSD1), mRNA.						0	1	0	1
ILMN_1676010	SP1	-0.619545	9.57886	-4.17203	0.00040277	0.00827032	-0.206601	Sp1 transcription factor (SP1), transcript variant 1, mRNA.						1	1	1	3
ILMN_1790575	METTL13	-0.619171	9.47454	-3.70612	0.00124621	0.0195687	-1.30334	methyltransferase like 13 (METTL13), transcript variant 3, mRNA.						0	1	0	1
ILMN_1719250	SLC44A4	-0.619139	4.94953	-3.23311	0.00385258	0.0446489	-2.38682	solute carrier family 44, member 4 (SLC44A4), transcript variant 2, mRNA.						0	0	0	0
ILMN_1677228	TMLHE	-0.616025	6.62359	-4.0804	0.000503288	0.00989465	-0.423695	PREDICTED: Homo sapiens trimethyllysine hydroxylase, epsilon (TMLHE), mRNA.						1	1	0	2
ILMN_1756982	CLIC1	-0.615396	13.4596	-4.02178	0.000580332	0.010986	-0.56231	chloride intracellular channel 1 (CLIC1), mRNA.						0	0	0	0
ILMN_1772876	ZNF395	-0.615103	10.8001	-3.4102	0.00253301	0.0331969	-1.98606	zinc finger protein 395 (ZNF395), mRNA.						0	1	0	1
ILMN_2101885	TUBB	-0.61498	13.66	-3.58527	0.00166672	0.0242653	-1.58385	tubulin, beta (TUBB), mRNA.						0	0	0	0
ILMN_1657864	TMUB2	-0.614944	7.87263	-3.29511	0.00332827	0.0401361	-2.24728	transmembrane and ubiquitin-like domain containing 2 (TMUB2), transcript variant 3, mRNA.						0	0	0	0
ILMN_1680675	MRRF	-0.613142	9.99834	-3.25433	0.00366467	0.0431131	-2.33916	mitochondrial ribosome recycling factor (MRRF), nuclear gene encoding mitochondrial protein, transcript variant 2, mRNA.						1	1	0	2
ILMN_1719694	LOC729446	-0.612893	8.14041	-3.26967	0.00353436	0.0420396	-2.30463	PREDICTED: Homo sapiens similar to AT rich interactive domain 1B (SWI1-like) isoform 1 (LOC729446), mRNA.						0	0	0	0
ILMN_2374076	C14orf102	-0.612492	8.3465	-3.35585	0.00288225	0.0362578	-2.10975	chromosome 14 open reading frame 102 (C14orf102), transcript variant 2, mRNA.						0	0	0	0
ILMN_1720285	ESD	-0.611079	12.1012	-4.22153	0.00035707	0.00756667	-0.0891169	esterase D/formylglutathione hydrolase (ESD), mRNA.						1	1	1	3
ILMN_1704672	OBFC2B	-0.610854	8.83392	-3.35836	0.00286515	0.0360837	-2.10406	oligonucleotide/oligosaccharide-binding fold containing 2B (OBFC2B), mRNA.						0	0	0	0
ILMN_1737947	LSM5	-0.61067	12.7798	-3.74649	0.00113057	0.0182325	-1.20919	LSM5 homolog, U6 small nuclear RNA associated (S. cerevisiae) (LSM5), mRNA.						0	1	1	2
ILMN_1805408	LOC400796	-0.609024	4.81551	-3.35246	0.00290551	0.0364357	-2.11744	PREDICTED: Homo sapiens hypothetical LOC400796 (LOC400796), mRNA.						0	0	0	0
ILMN_1780283	C20orf201	-0.608143	4.78298	-3.32761	0.00308187	0.0379781	-2.17379	chromosome 20 open reading frame 201 (C20orf201), mRNA.						0	1	0	1
ILMN_1778347	NUDT2	-0.605906	10.6296	-3.48395	0.00212446	0.0292019	-1.81728	nudix (nucleoside diphosphate linked moiety X)-type motif 2 (NUDT2), transcript variant 3, mRNA.						0	1	0	1
ILMN_1680134	CARM1	-0.60549	11.7017	-3.35236	0.00290626	0.0364357	-2.11769	coactivator-associated arginine methyltransferase 1 (CARM1), mRNA.						0	1	0	1
ILMN_1702789	KNDC1	-0.605405	4.78146	-3.38058	0.00271788	0.0347694	-2.05355	kinase non-catalytic C-lobe domain (KIND) containing 1 (KNDC1), transcript variant 1, mRNA.						0	1	0	1
ILMN_1703926	PTGER2	-0.604855	4.93283	-3.51463	0.00197417	0.0276428	-1.74677	prostaglandin E receptor 2 (subtype EP2), 53kDa (PTGER2), mRNA.						0	0	0	0
ILMN_2045729	WDR12	-0.604672	9.99723	-3.25701	0.00364153	0.0429168	-2.33312	WD repeat domain 12 (WDR12), mRNA.						0	0	0	0
ILMN_1727142	IKBKB	-0.601935	8.63309	-3.22897	0.00389029	0.0448619	-2.3961	inhibitor of kappa light polypeptide gene enhancer in B-cells, kinase beta (IKBKB), mRNA.						0	0	0	0
ILMN_2131336	TMEM194	-0.601882	8.30276	-3.26206	0.00359844	0.0425146	-2.32177	transmembrane protein 194 (TMEM194), mRNA.						0	0	0	0
ILMN_1803676	ENOSF1	-0.601788	9.43403	-3.60631	0.0015846	0.0234186	-1.53516	enolase superfamily member 1 (ENOSF1), mRNA.						0	1	0	1
ILMN_1808789	MYO5C	-0.600919	9.76483	-4.12716	0.000449207	0.00902844	-0.312969	myosin VC (MYO5C), mRNA.						1	1	1	3
ILMN_1791388	ZNF787	-0.600161	9.89916	-3.24444	0.00375105	0.0438498	-2.36137	zinc finger protein 787 (ZNF787), mRNA.						0	1	0	1
ILMN_1798533	ZNF22	-0.599653	9.96655	-4.01308	0.000592729	0.0111331	-0.582866	zinc finger protein 22 (KOX 15) (ZNF22), mRNA.						0	1	0	1
ILMN_1662950	EPS8L1	-0.599517	4.67069	-4.26081	0.000324524	0.00703764	0.00417686	EPS8-like 1 (EPS8L1), transcript variant 1, mRNA.						0	1	0	1
ILMN_1664265	EPHA1	-0.599481	6.70808	-3.81833	0.000950373	0.0160063	-1.04113	EPH receptor A1 (EPHA1), mRNA.						0	1	0	1
ILMN_1775330	C15orf52	-0.598459	8.45459	-3.26024	0.00361392	0.0426519	-2.32586	chromosome 15 open reading frame 52 (C15orf52), mRNA.						0	0	0	0
ILMN_2067708	TFB2M	-0.598455	10.1852	-4.0343	0.000562952	0.0107312	-0.532732	transcription factor B2, mitochondrial (TFB2M), nuclear gene encoding mitochondrial protein, mRNA.						0	1	0	1
ILMN_1729112	CHPT1	-0.598418	10.922	-3.44028	0.00235786	0.0314599	-1.91735	choline phosphotransferase 1 (CHPT1), mRNA.						0	1	0	1
ILMN_1741957	RABEPK	-0.598211	11.6258	-3.48547	0.00211674	0.0291078	-1.81379	Rab9 effector protein with kelch motifs (RABEPK), mRNA.						0	1	0	1
ILMN_1678490	RILPL2	-0.596777	8.2035	-3.34998	0.00292269	0.0365314	-2.12308	Rab interacting lysosomal protein-like 2 (RILPL2), mRNA.						0	1	0	1
ILMN_2091100	GNGT1	-0.595561	5.91494	-3.69805	0.0012707	0.0198572	-1.32213	guanine nucleotide binding protein (G protein), gamma transducing activity polypeptide 1 (GNGT1), mRNA.						0	1	0	1
ILMN_2415157	ARID5A	-0.593274	4.87444	-3.3644	0.00282437	0.0357327	-2.09034	AT rich interactive domain 5A (MRF1-like) (ARID5A), mRNA.						0	1	0	1
ILMN_2116714	SLC39A1	-0.592984	11.6604	-3.57843	0.0016943	0.02457	-1.59966	solute carrier family 39 (zinc transporter), member 1 (SLC39A1), mRNA.						1	1	1	3
ILMN_1811373	FAM20B	-0.592586	11.2613	-4.32339	0.000278682	0.00623477	0.152949	family with sequence similarity 20, member B (FAM20B), mRNA.						0	1	0	1
ILMN_1868912		-0.589793	4.84056	-3.337	0.00301404	0.0373919	-2.15252	T cell receptor beta variable 21-1, mRNA (cDNA clone MGC:46491 IMAGE:5225843), complete cds						0	0	0	0
ILMN_1660749	ASPSCR1	-0.588977	10.5451	-3.68357	0.00131581	0.0203895	-1.35583	alveolar soft part sarcoma chromosome region, candidate 1 (ASPSCR1), mRNA.						0	1	0	1
ILMN_1795739	MPZL3	-0.588698	5.00584	-3.32466	0.0031035	0.0381738	-2.18048	myelin protein zero-like 3 (MPZL3), mRNA.						1	1	0	2
ILMN_2175912	ITGB2	-0.584337	8.6733	-3.76637	0.00107756	0.0176228	-1.16274	integrin, beta 2 (complement component 3 receptor 3 and 4 subunit) (ITGB2), mRNA.						0	1	0	1
ILMN_1669321	MATK	-0.582209	4.6727	-3.94159	0.000705038	0.0126902	-0.751495	megakaryocyte-associated tyrosine kinase (MATK), transcript variant 1, mRNA.						0	0	0	0
ILMN_1682572	KIAA0528	-0.581834	9.89166	-3.28246	0.00342929	0.0410544	-2.27583	KIAA0528 (KIAA0528), mRNA.						0	0	0	0
ILMN_2184789	HSCB	-0.580662	10.1237	-3.49672	0.00206062	0.0285012	-1.78797	HscB iron-sulfur cluster co-chaperone homolog (E. coli) (HSCB), mRNA.						0	1	0	1
ILMN_2191331	RPS4Y2	-0.580597	5.03667	-3.27574	0.00348412	0.0416228	-2.29097	ribosomal protein S4, Y-linked 2 (RPS4Y2), mRNA.						0	0	0	0
ILMN_1681269	DYRK4	-0.578818	8.86722	-3.83056	0.000922662	0.0156876	-1.01246	dual-specificity tyrosine-(Y)-phosphorylation regulated kinase 4 (DYRK4), mRNA.						0	0	0	0
ILMN_1746704	TRIM8	-0.578434	11.7047	-3.41138	0.0025259	0.0331299	-1.98337	tripartite motif-containing 8 (TRIM8), mRNA.						1	1	1	3
ILMN_1760982	ZNF187	-0.57652	8.18058	-3.43224	0.00240349	0.0318617	-1.93573	zinc finger protein 187 (ZNF187), transcript variant 1, mRNA.						0	0	0	0
ILMN_1742025	OLFM1	-0.576115	7.0634	-3.91201	0.000757471	0.0134144	-0.821142	olfactomedin 1 (OLFM1), transcript variant 1, mRNA.						0	1	0	1
ILMN_1782241	PRR12	-0.576041	5.06438	-3.2663	0.0035626	0.0422715	-2.31222	proline rich 12 (PRR12), mRNA.						1	1	1	3
ILMN_1663577	S100PBP	-0.573829	7.82315	-3.94294	0.000702732	0.0126679	-0.748315	S100P binding protein (S100PBP), transcript variant 1, mRNA.						1	1	0	2
ILMN_1755221	LMAN2L	-0.570023	10.0912	-3.51921	0.00195269	0.0274078	-1.73625	lectin, mannose-binding 2-like (LMAN2L), mRNA.						0	1	0	1
ILMN_2105983	XRCC5	-0.569039	10.3259	-3.52445	0.00192833	0.0271116	-1.72418	X-ray repair complementing defective repair in Chinese hamster cells 5 (double-strand-break rejoining; Ku autoantigen, 80kDa) (XRCC5), mRNA.						0	1	0	1
ILMN_1814215	SCNN1G	-0.568458	4.77551	-3.2437	0.00375765	0.0439115	-2.36305	sodium channel, nonvoltage-gated 1, gamma (SCNN1G), mRNA.						0	0	0	0
ILMN_2140974	TPM4	-0.566441	10.4163	-3.71444	0.00122145	0.0192856	-1.28394	tropomyosin 4 (TPM4), mRNA.						1	1	1	3
ILMN_1804332	GPR137	-0.564804	11.4612	-3.2664	0.00356175	0.0422715	-2.31199	G protein-coupled receptor 137 (GPR137), mRNA.						0	1	0	1
ILMN_1671693	C18orf10	-0.564518	9.63493	-3.61083	0.00156748	0.0232276	-1.52469	chromosome 18 open reading frame 10 (C18orf10), mRNA.						0	0	0	0
ILMN_1661717	TFDP1	-0.561933	11.2398	-3.82927	0.000925544	0.0156885	-1.01548	transcription factor Dp-1 (TFDP1), mRNA.						0	0	0	0
ILMN_1774990	C16orf13	-0.561376	9.86021	-3.3235	0.003112	0.0382263	-2.1831	chromosome 16 open reading frame 13 (C16orf13), transcript variant 4, mRNA.						1	1	1	3
ILMN_1707002	TMLHE	-0.559615	5.65068	-3.6064	0.00158426	0.0234186	-1.53496	trimethyllysine hydroxylase, epsilon (TMLHE), mRNA.						1	1	0	2
ILMN_1748908	PROSC	-0.557745	9.82897	-4.01313	0.000592651	0.0111331	-0.582739	proline synthetase co-transcribed homolog (bacterial) (PROSC), mRNA.						0	1	0	1
ILMN_3215712	LOC100131609	-0.554902	12.9404	-3.76391	0.00108399	0.0176797	-1.1685	PREDICTED: Homo sapiens misc_RNA (LOC100131609), miscRNA.						0	0	0	0
ILMN_1671603	MED30	-0.554487	10.0377	-3.26228	0.00359655	0.0425074	-2.32127	mediator complex subunit 30 (MED30), mRNA.						0	1	0	1
ILMN_2349633	TNFRSF18	-0.554466	4.82922	-3.43253	0.00240182	0.0318545	-1.93507	tumor necrosis factor receptor superfamily, member 18 (TNFRSF18), transcript variant 3, mRNA.						0	1	0	1
ILMN_1775759	NRAS	-0.551205	10.3255	-3.59327	0.00163503	0.0239509	-1.56536	neuroblastoma RAS viral (v-ras) oncogene homolog (NRAS), mRNA.						1	1	1	3
ILMN_1654946	ZSCAN18	-0.550447	10.6585	-3.23061	0.00387525	0.0448285	-2.39241	zinc finger and SCAN domain containing 18 (ZSCAN18), mRNA.						0	1	0	1
ILMN_1695797	NCOA6	-0.549737	10.8204	-3.52607	0.00192086	0.0270525	-1.72045	nuclear receptor coactivator 6 (NCOA6), mRNA.						0	1	1	2
ILMN_1761981	FAM96A	-0.548694	11.7476	-3.74022	0.00114782	0.0184222	-1.22383	family with sequence similarity 96, member A (FAM96A), transcript variant 1, mRNA.						0	1	0	1
ILMN_1805028	THOC7	-0.548204	13.2928	-3.77812	0.00104741	0.0172839	-1.13527	THO complex 7 homolog (Drosophila) (THOC7), mRNA.						1	1	1	3
ILMN_3209973	LOC646044	-0.545523	8.32106	-3.36326	0.00283198	0.0358109	-2.09292	PREDICTED: Homo sapiens misc_RNA (LOC646044), miscRNA.						0	0	0	0
ILMN_1727761	GMEB1	-0.54336	7.44034	-3.42165	0.00246486	0.0324702	-1.95991	glucocorticoid modulatory element binding protein 1 (GMEB1), transcript variant 2, mRNA.						0	1	0	1
ILMN_1731358	ZNF532	-0.537022	5.60706	-3.32364	0.00311101	0.0382263	-2.18279	zinc finger protein 532 (ZNF532), mRNA.						0	0	0	0
ILMN_1663954	TH1L	-0.535801	11.7404	-3.45878	0.00225607	0.0305907	-1.875	TH1-like (Drosophila) (TH1L), transcript variant 1, mRNA.						0	0	0	0
ILMN_1724544	PPP4R1	-0.534646	10.5743	-3.24597	0.00373756	0.0437229	-2.35794	protein phosphatase 4, regulatory subunit 1 (PPP4R1), transcript variant 2, mRNA.						0	1	1	2
ILMN_1720745	LOC645385	-0.532616	13.3315	-3.43967	0.00236125	0.0314925	-1.91873	PREDICTED: Homo sapiens similar to heterogeneous nuclear ribonucleoprotein A1 (LOC645385), mRNA.						0	0	0	0
ILMN_2406892	C19orf2	-0.530058	9.58159	-3.23895	0.00379995	0.0442905	-2.37371	chromosome 19 open reading frame 2 (C19orf2), transcript variant 2, mRNA.						0	0	0	0
ILMN_1702127	SPRR2G	-0.526082	4.71135	-3.46959	0.00219861	0.0299855	-1.85023	small proline-rich protein 2G (SPRR2G), mRNA.						0	0	0	0
ILMN_1789599	NBL1	-0.524259	10.9416	-3.40385	0.00257155	0.0335411	-2.00053	neuroblastoma, suppression of tumorigenicity 1 (NBL1), transcript variant 1, mRNA.						0	1	0	1
ILMN_2313851	OSBPL9	-0.521522	10.6868	-3.3096	0.00321615	0.0391571	-2.21455	oxysterol binding protein-like 9 (OSBPL9), transcript variant 3, mRNA.						1	1	1	3
ILMN_1673177	THSD3	-0.521326	4.80955	-3.24942	0.00370728	0.0434532	-2.35018	thrombospondin, type I, domain containing 3 (THSD3), transcript variant 1, mRNA.						0	0	0	0
ILMN_1740813	KRT37	-0.52123	4.86179	-3.53066	0.00189987	0.0268822	-1.70988	keratin 37 (KRT37), mRNA.						0	0	0	0
ILMN_2354391	EGLN2	-0.519899	11.9362	-3.23552	0.0038307	0.0444862	-2.38139	egl nine homolog 2 (C. elegans) (EGLN2), transcript variant 3, mRNA.						1	1	1	3
ILMN_1788363	MLH1	-0.511604	10.6475	-3.24325	0.00376163	0.0439426	-2.36406	mutL homolog 1, colon cancer, nonpolyposis type 2 (E. coli) (MLH1), mRNA.						0	0	1	1
ILMN_1799815	XYLT2	-0.510719	10.5802	-3.55594	0.0017882	0.0256075	-1.65159	xylosyltransferase II (XYLT2), mRNA.						1	1	1	3
ILMN_1682428	C1orf59	-0.510687	9.62165	-3.42918	0.00242106	0.0320585	-1.94272	chromosome 1 open reading frame 59 (C1orf59), mRNA.						0	0	0	0
ILMN_1830985	RAD51AP2	-0.501432	4.77598	-3.25524	0.00365677	0.0430506	-2.3371	RAD51 associated protein 2 (RAD51AP2), mRNA.						0	0	0	0
ILMN_2345142	SULF2	-0.499363	8.00283	-3.23147	0.00386742	0.0447847	-2.39049	sulfatase 2 (SULF2), transcript variant 1, mRNA.						0	1	0	1
ILMN_1800308	GTF2H4	-0.495031	9.32125	-3.34237	0.00297595	0.0370438	-2.14036	general transcription factor IIH, polypeptide 4, 52kDa (GTF2H4), mRNA.						1	0	0	1
ILMN_1773760	PAICS	-0.492286	12.5022	-3.56098	0.00176672	0.0253436	-1.63996	phosphoribosylaminoimidazole carboxylase, phosphoribosylaminoimidazole succinocarboxamide synthetase (PAICS), transcript variant 2, mRNA.						0	1	0	1
ILMN_1753498	COASY	-0.488623	10.6436	-3.43857	0.00236749	0.0315589	-1.92126	Coenzyme A synthase (COASY), transcript variant 4, mRNA.						0	1	0	1
ILMN_1799688	CDC23	-0.48112	10.542	-3.83014	0.000923601	0.0156885	-1.01345	cell division cycle 23 homolog (S. cerevisiae) (CDC23), mRNA.						0	0	0	0
ILMN_1747119	FBXO46	-0.47916	8.40773	-3.40518	0.00256343	0.0334504	-1.9975	PREDICTED: Homo sapiens F-box protein 46, transcript variant 5 (FBXO46), mRNA.						0	1	0	1
ILMN_1714082	CMAS	-0.443439	10.6562	-3.39661	0.00261625	0.0338819	-2.01704	cytidine monophosphate N-acetylneuraminic acid synthetase (CMAS), mRNA.						1	1	1	3
ILMN_1711627	SIAH1	-0.434781	10.8725	-3.22901	0.00388987	0.0448619	-2.396	seven in absentia homolog 1 (Drosophila) (SIAH1), transcript variant 2, mRNA.						0	1	1	2
ILMN_2130411	KDELR1	-0.431624	11.9817	-3.3032	0.00326515	0.0395761	-2.229	KDEL (Lys-Asp-Glu-Leu) endoplasmic reticulum protein retention receptor 1 (KDELR1), mRNA.						0	1	0	1
