# Supplementary material for: The BET inhibitor JQ1 selectively impairs tumour response to hypoxia and downregulates CA9 and angiogenesis in triple negative breast cancer
Source: Oncogene. 2016 Jun 13;36(1):122–32. doi: 10.1038/onc.2016.184 (PMC5061082; doi:10.1038/onc.2016.184)
Supplement: Supplementary Table 6 [file onc2016184x8.xlsx]

## Sheet: Supplementary Table 6
PROBE_ID	SYMBOL	logFC	AveExpr	t	P.Value	adj.P.Val	B	NAME						BRD4 ChIP RptYes (NoagarajaNo et al 2NoYes4)	BRD4 ChIP Rpt2 (NoagarajaNo et al 2NoYes4)	BRD4 ChIP Rpt3 (NoagarajaNo et al 2NoYes4)	Total repeats		HIF1 binding (Schodel et al 2011)	HIF2 binding (Schodel et al 2011)
ILMN_1669983	RGS22	-4.29151	5.82784	-17.9112	1.58431e-14	1.31589e-10	22.6881	regulator of G-protein signalling 22 (RGS22), mRNA.						No	Yes	Yes	2
ILMN_1725139	CA9	-4.21836	6.3517	-15.3445	3.63792e-13	1.51078e-09	19.9046	carbonic anhydrase IX (CA9), mRNA.						No	Yes	No	1		Yes
ILMN_2364022	SLC16A3	-3.90785	10.7686	-25.7634	8.11768e-18	2.69694e-13	28.8381	solute carrier family 16, member 3 (monocarboxylic acid transporter 4) (SLC16A3), transcript variant 2, mRNA.						Yes	Yes	Yes	3
ILMN_1752813	UGT1A6	-3.69178	5.42643	-23.9066	3.93045e-17	6.52907e-13	27.6376	UDP glucuronosyltransferase 1 family, polypeptide A6 (UGT1A6), transcript variant 2, mRNA.						No	Yes	No	1
ILMN_1795285	PHF15	-3.12446	7.96054	-15.503	2.96051e-13	1.4051e-09	20.091	PHD finger protein 15 (PHF15), mRNA.						Yes	Yes	Yes	3
ILMN_1706390	UGT1A6	-2.98551	5.16043	-22.1812	1.89175e-16	2.09498e-12	26.3969	UDP glucuronosyltransferase 1 family, polypeptide A6 (UGT1A6), transcript variant 1, mRNA.						No	Yes	No	1
ILMN_1703946	ADORA2B	-2.90397	9.03065	-13.7587	3.16895e-12	7.01879e-09	17.9205	adenosine A2b receptor (ADORA2B), mRNA.						No	Yes	No	1
ILMN_1671766	F12	-2.66839	8.7156	-9.88853	1.62047e-09	6.11784e-07	11.9962	coagulation factor XII (Hageman factor) (F12), mRNA.						No	Yes	No	1
ILMN_1669523	FOS	-2.64593	6.71141	-5.15015	3.76458e-05	0.00135151	2.11814	v-fos FBJ murine osteosarcoma viral oncogene homolog (FOS), mRNA.						No	Yes	No	1		Yes	Yes
ILMN_1718488	MMEL1	-2.55191	5.61857	-9.62073	2.64929e-09	9.11428e-07	11.5195	membrane metallo-endopeptidase-like 1 (MMEL1), mRNA.						No	Yes	Yes	2
ILMN_2300664	CACNA1I	-2.42637	5.40856	-7.69578	1.18649e-07	1.5959e-05	7.80074	calcium channel, voltage-dependent, T type, alpha 1I subunit (CACNA1I), transcript variant 2, mRNA.						No	Yes	No	1
ILMN_1815937	TMEM184A	-2.36325	5.62118	-9.81056	1.86813e-09	6.89609e-07	11.8584	transmembrane protein 184A (TMEM184A), mRNA.						Yes	Yes	Yes	3
ILMN_2149226	CAV1	-2.33122	11.4043	-7.74744	1.0646e-07	1.4861e-05	7.90737	caveolin 1, caveolae protein, 22kDa (CAV1), mRNA.						No	Yes	No	1
ILMN_1716843	ELOVL2	-2.31703	5.86382	-8.38821	2.85827e-08	5.33485e-06	9.19853	elongation of very long chain fatty acids (FEN1/Elo2, SUR4/Elo3, yeast)-like 2 (ELOVL2), mRNA.						No	Yes	No	1
ILMN_2386179	ZMYND8	-2.30837	9.06567	-13.1629	7.53215e-12	1.31706e-08	17.1149	zinc finger, MYND-type containing 8 (ZMYND8), transcript variant 3, mRNA.						Yes	Yes	Yes	3
ILMN_1652407	ZMYND8	-2.30172	9.07483	-11.0605	2.08105e-10	1.35566e-07	13.9736	zinc finger, MYND-type containing 8 (ZMYND8), transcript variant 1, mRNA.						Yes	Yes	Yes	3
ILMN_1797875	ALOX5AP	-2.14681	5.59633	-10.442	6.0278e-10	3.08095e-07	12.9518	arachidonate 5-lipoxygenase-activating protein (ALOX5AP), mRNA.						No	Yes	No	1
ILMN_1812031	PALM	-2.07137	7.75744	-5.46274	1.78513e-05	0.000746946	2.85368	paralemmin (PALM), transcript variant 1, mRNA.						No	Yes	No	1
ILMN_1782389	LAD1	-1.97649	8.07681	-9.53403	3.11217e-09	1.01368e-06	11.3631	ladinin 1 (LAD1), mRNA.						No	Yes	Yes	2
ILMN_2252160	UBC	-1.93521	6.17527	-3.9393	0.000708961	0.0127314	-0.756885	ubiquitin C (UBC), mRNA.						No	Yes	Yes	2		Yes	Yes
ILMN_2115991	TNNT1	-1.91954	7.41131	-7.93483	7.20629e-08	1.10329e-05	8.29101	troponin T type 1 (skeletal, slow) (TNNT1), mRNA.						No	Yes	No	1
ILMN_1746013	SPOCK1	-1.90019	6.51125	-7.45191	1.98889e-07	2.40279e-05	7.29222	sparc/osteonectin, cwcv and kazal-like domains proteoglycan (testican) 1 (SPOCK1), mRNA.						Yes	Yes	No	2
ILMN_2105797	SLC6A3	-1.89629	5.22557	-4.99285	5.49546e-05	0.00180055	1.74571	solute carrier family 6 (neurotransmitter transporter, dopamine), member 3 (SLC6A3), mRNA.						No	Yes	No	1
ILMN_1662340	ZNF358	-1.87171	9.43919	-9.02229	8.20613e-09	2.03457e-06	10.4189	zinc finger protein 358 (ZNF358), mRNA.						No	Yes	No	1
ILMN_1788759	DSCAM	-1.84194	6.7964	-7.849	8.61144e-08	1.26034e-05	8.11593	Down syndrome cell adhesion molecule (DSCAM), transcript variant 1, mRNA.						Yes	Yes	Yes	3
ILMN_1687583	CAV1	-1.82887	9.3136	-6.21663	3.07e-06	0.000186462	4.59178	caveolin 1, caveolae protein, 22kDa (CAV1), mRNA.						No	Yes	No	1
ILMN_1715984	GREB1	-1.81177	5.22557	-8.66505	1.64697e-08	3.50752e-06	9.73832	growth regulation by estrogen in breast cancer 1 (GREB1), transcript variant c, mRNA.						Yes	Yes	Yes	3			Yes
ILMN_2349658	TSPO	-1.78817	9.85725	-7.05012	4.73974e-07	4.52495e-05	6.43625	translocator protein (18kDa) (TSPO), transcript variant PBR-S, mRNA.						No	Yes	No	1
ILMN_2367204	DSCAM	-1.76747	5.23736	-10.212	9.05283e-10	4.13069e-07	12.5594	Down syndrome cell adhesion molecule (DSCAM), transcript variant 2, mRNA.						Yes	Yes	Yes	3
ILMN_2138765	PLIN2	-1.76091	9.82439	-7.66389	1.26883e-07	1.68617e-05	7.73472	perilipin 2 (PLIN2), mRNA.						No	Yes	No	1
ILMN_1724493	LYSMD2	-1.74392	9.30689	-8.51012	2.23941e-08	4.48193e-06	9.43757	LysM, putative peptidoglycan-binding, domain containing 2 (LYSMD2), mRNA.						Yes	Yes	No	2
ILMN_1791447	CXCL12	-1.74337	5.81014	-6.74453	9.30648e-07	7.55964e-05	5.77044	chemokine (C-X-C motif) ligand 12 (stromal cell-derived factor 1) (CXCL12), transcript variant 1, mRNA.						No	Yes	No	1
ILMN_1749118	CALML5	-1.73938	6.49726	-5.43728	1.89639e-05	0.000780716	2.79404	calmodulin-like 5 (CALML5), mRNA.						No	Yes	No	1
ILMN_3247163	TET1	-1.7243	5.85182	-5.96422	5.49705e-06	0.000294088	4.01641	tet oncogene 1 (TET1), mRNA.						No	Yes	No	1
ILMN_1681679	TSPO	-1.70977	11.9838	-8.60571	1.85196e-08	3.8216e-06	9.62354	translocator protein (18kDa) (TSPO), transcript variant PBR, mRNA.						No	Yes	No	1
ILMN_1767365	PAK1	-1.7094	6.73084	-7.3328	2.56708e-07	2.9137e-05	7.04082	p21/Cdc42/Rac1-activated kinase 1 (STE20 homolog, yeast) (PAK1), mRNA.						No	Yes	No	1
ILMN_1801077	PLIN2	-1.69625	8.17212	-5.92293	6.05087e-06	0.000318586	3.92161	perilipin 2 (PLIN2), mRNA.						No	Yes	No	1
ILMN_1700204	ZMYND8	-1.68794	5.13856	-8.0382	5.82236e-08	9.43592e-06	8.5005	zinc finger, MYND-type containing 8 (ZMYND8), transcript variant 1, mRNA.						Yes	Yes	Yes	3
ILMN_1752159	AHNAK	-1.64398	7.32527	-5.74593	9.15006e-06	0.000437399	3.51325	AHNAK nucleoprotein (AHNAK), transcript variant 2, mRNA.						Yes	Yes	Yes	3		Yes	Yes
ILMN_1694012	NME2	-1.6392	5.5264	-7.20261	3.40033e-07	3.51929e-05	6.76375	non-metastatic cells 2, protein (NM23B) expressed in (NME2), transcript variant 2, mRNA.						No	Yes	No	1
ILMN_1804415	SMAGP	-1.62299	9.7564	-7.82107	9.12748e-08	1.3242e-05	8.05871	small cell adhesion glycoprotein (SMAGP), transcript variant 2, mRNA.						Yes	Yes	No	2
ILMN_1756573	NDUFA4L2	-1.60852	5.34789	-8.46203	2.4651e-08	4.78935e-06	9.34353	NADH dehydrogenase (ubiquinone) 1 alpha subcomplex, 4-like 2 (NDUFA4L2), mRNA.						No	Yes	No	1
ILMN_1783682	C17orf82	-1.56844	6.59483	-6.74803	9.23421e-07	7.53289e-05	5.77814	chromosome 17 open reading frame 82 (C17orf82), mRNA.						Yes	Yes	Yes	3
ILMN_2268855	BAG5	-1.55966	5.23132	-6.73092	9.59297e-07	7.77335e-05	5.74051	BCL2-associated athanogene 5 (BAG5), transcript variant 3, mRNA.						Yes	Yes	Yes	3
ILMN_2337923	TPD52L1	-1.54632	9.97265	-6.16998	3.41706e-06	0.000203086	4.48599	tumor protein D52-like 1 (TPD52L1), transcript variant 4, mRNA.						No	Yes	No	1
ILMN_1677085	RGS19	-1.53366	8.79932	-9.54801	3.03225e-09	9.97429e-07	11.3883	regulator of G-protein signaling 19 (RGS19), transcript variant 1, mRNA.						No	Yes	No	1
ILMN_1736956	GREB1	-1.52309	5.62861	-4.46593	0.000197015	0.00482701	0.492196	growth regulation by estrogen in breast cancer 1 (GREB1), transcript variant c, mRNA.						Yes	Yes	Yes	3			Yes
ILMN_1740917	SCNN1B	-1.50416	4.92763	-8.00774	6.19894e-08	9.90131e-06	8.43895	sodium channel, nonvoltage-gated 1, beta (SCNN1B), mRNA.						No	Yes	No	1
ILMN_2151241	MMEL1	-1.49488	4.93738	-4.89109	7.02498e-05	0.00213532	1.50418	membrane metallo-endopeptidase-like 1 (MMEL1), mRNA.						No	Yes	Yes	2
ILMN_1663119	DSC2	-1.48608	6.77644	-9.13488	6.61102e-09	1.74316e-06	10.6297	desmocollin 2 (DSC2), transcript variant Dsc2b, mRNA.						No	Yes	No	1
ILMN_2274199	SUPT3H	-1.48323	6.44721	-6.52019	1.53896e-06	0.000112371	5.27383	suppressor of Ty 3 homolog (S. cerevisiae) (SUPT3H), transcript variant 2, mRNA.						Yes	Yes	Yes	3
ILMN_1743714	CARD10	-1.47073	8.68974	-6.25249	2.82782e-06	0.000175652	4.67294	caspase recruitment domain family, member 10 (CARD10), mRNA.						No	Yes	No	1
ILMN_1759419	ILVBL	-1.46906	10.074	-9.30211	4.80981e-09	1.35421e-06	10.9396	ilvB (bacterial acetolactate synthase)-like (ILVBL), mRNA.						No	Yes	No	1		Yes	Yes
ILMN_2380243	SMAGP	-1.45763	8.00295	-6.26255	2.76349e-06	0.000173229	4.69567	small cell adhesion glycoprotein (SMAGP), transcript variant 1, mRNA.						Yes	Yes	No	2
ILMN_1714383	TPD52L1	-1.44286	10.1891	-6.31097	2.47405e-06	0.000161768	4.80495	tumor protein D52-like 1 (TPD52L1), transcript variant 3, mRNA.						No	Yes	No	1
ILMN_1774901	GDPD3	-1.40123	6.007	-5.7318	9.45846e-06	0.000447633	3.48052	glycerophosphodiester phosphodiesterase domain containing 3 (GDPD3), mRNA.						No	Yes	No	1
ILMN_1769451	ILVBL	-1.3977	11.1208	-7.26162	2.9927e-07	3.24924e-05	6.88963	ilvB (bacterial acetolactate synthase)-like (ILVBL), mRNA.						No	Yes	No	1		Yes	Yes
ILMN_1689111	CXCL12	-1.38452	5.09095	-8.316	3.30576e-08	6.03447e-06	9.05595	chemokine (C-X-C motif) ligand 12 (stromal cell-derived factor 1) (CXCL12), transcript variant 2, mRNA.						No	Yes	No	1
ILMN_1661778	MTL5	-1.38271	4.90702	-4.83381	8.06849e-05	0.00238275	1.36803	metallothionein-like 5, testis-specific (tesmin) (MTL5), transcript variant 1, mRNA.						Yes	Yes	No	2
ILMN_1763127	CCBP2	-1.36754	5.50366	-6.61457	1.24448e-06	9.57068e-05	5.48355	chemokine binding protein 2 (CCBP2), mRNA.						No	Yes	No	1
ILMN_1738558	RGS20	-1.35367	7.30763	-8.06546	5.50523e-08	9.05446e-06	8.5555	regulator of G-protein signaling 20 (RGS20), transcript variant 1, mRNA.						No	Yes	No	1
ILMN_2237252	LY6H	-1.3325	5.79559	-6.59349	1.30481e-06	9.87468e-05	5.4368	lymphocyte antigen 6 complex, locus H (LY6H), mRNA.						No	Yes	No	1
ILMN_1772644	EML3	-1.3229	9.19463	-7.49388	1.81867e-07	2.23784e-05	7.38033	echinoderm microtubule associated protein like 3 (EML3), mRNA.						Yes	Yes	No	2
ILMN_2183728	INTU	-1.30652	6.39408	-6.58919	1.31748e-06	9.94789e-05	5.42726	inturned planar cell polarity effector homolog (Drosophila) (INTU), mRNA.						No	No	Yes	1
ILMN_1767658	RRS1	-1.30569	9.21285	-4.46184	0.000198982	0.00486087	0.482467	RRS1 ribosome biogenesis regulator homolog (S. cerevisiae) (RRS1), mRNA.						Yes	Yes	No	2
ILMN_1670719	TPD52L1	-1.28932	5.53858	-7.29921	2.75958e-07	3.02832e-05	6.96956	tumor protein D52-like 1 (TPD52L1), transcript variant 2, mRNA.						No	Yes	No	1
ILMN_2148913	TMEM45A	-1.2828	8.10632	-3.55669	0.00178501	0.0255839	-1.64988	transmembrane protein 45A (TMEM45A), mRNA.						No	Yes	No	1		Yes
ILMN_1695362	ZNF32	-1.27176	9.00126	-7.30731	2.71184e-07	3.01323e-05	6.98675	zinc finger protein 32 (ZNF32), transcript variant 2, mRNA.						No	Yes	No	1
ILMN_1725366	SLC27A5	-1.23961	6.48159	-5.4715	1.7484e-05	0.000735599	2.87419	solute carrier family 27 (fatty acid transporter), member 5 (SLC27A5), mRNA.						No	Yes	No	1
ILMN_1671478	CKB	-1.22535	9.52872	-3.35942	0.00285797	0.0360206	-2.10166	creatine kinase, brain (CKB), mRNA.						Yes	Yes	No	2
ILMN_1654212	DOK7	-1.21924	5.52391	-4.52497	0.000170665	0.00434712	0.632826	docking protein 7 (DOK7), mRNA.						No	Yes	No	1
ILMN_1770922	TMEM45A	-1.21203	8.13722	-3.96879	0.000660016	0.0120814	-0.687394	transmembrane protein 45A (TMEM45A), mRNA.						No	Yes	No	1		Yes
ILMN_1675268	LRP4	-1.20967	5.5046	-3.84668	0.000887374	0.0151809	-0.974669	low density lipoprotein receptor-related protein 4 (LRP4), mRNA.						No	Yes	No	1
ILMN_1774265	C2orf82	-1.20819	7.07389	-4.06526	0.000522159	0.0101686	-0.45953	chromosome 2 open reading frame 82 (C2orf82), mRNA.						No	Yes	No	1
ILMN_1796339	PLEKHA2	-1.20315	9.35561	-5.29656	2.65155e-05	0.00103125	2.46351	pleckstrin homology domain containing, family A (phosphoinositide binding specific) member 2 (PLEKHA2), mRNA.						No	Yes	No	1
ILMN_1758173	TMEM99	-1.19069	10.2879	-7.97719	6.60211e-08	1.03239e-05	8.37705	transmembrane protein 99 (TMEM99), mRNA.						No	Yes	No	1
ILMN_1803652	C9orf91	-1.17377	7.66819	-6.86144	7.17879e-07	6.25987e-05	6.02665	chromosome 9 open reading frame 91 (C9orf91), mRNA.						Yes	Yes	Yes	3
ILMN_1803825	CXCL12	-1.16197	5.22118	-4.75815	9.69047e-05	0.00277301	1.18806	chemokine (C-X-C motif) ligand 12 (stromal cell-derived factor 1) (CXCL12), transcript variant 2, mRNA.						No	Yes	No	1
ILMN_1734366	RORC	-1.16013	5.05641	-3.80513	0.0009812	0.0164058	-1.07205	RAR-related orphan receptor C (RORC), transcript variant 2, mRNA.						No	Yes	No	1
ILMN_1703477	ARHGEF2	-1.15497	10.1751	-7.06523	4.5856e-07	4.44161e-05	6.46886	rho/rac guanine nucleotide exchange factor (GEF) 2 (ARHGEF2), mRNA.						Yes	Yes	Yes	3
ILMN_1698508	ST8SIA6	-1.13729	5.58121	-4.95465	6.02571e-05	0.00191858	1.65508	ST8 alpha-N-acetyl-neuraminide alpha-2,8-sialyltransferase 6 (ST8SIA6), mRNA.						Yes	Yes	Yes	3		Yes	Yes
ILMN_2169261	TNNI2	-1.12373	4.81319	-7.89364	7.84852e-08	1.18129e-05	8.20712	troponin I type 2 (skeletal, fast) (TNNI2), mRNA.						No	Yes	No	1
ILMN_2260991	TSPO	-1.10089	9.7277	-4.76684	9.48851e-05	0.00272796	1.20875	translocator protein (18kDa) (TSPO), transcript variant PBR, mRNA.						No	Yes	No	1
ILMN_1656194	TSPAN10	-1.09268	6.12219	-4.49645	0.000182921	0.00457964	0.564886	tetraspanin 10 (TSPAN10), mRNA.						Yes	Yes	No	2
ILMN_1668825	DKFZp686I15217	-1.09116	6.53039	-3.76773	0.00107405	0.0175952	-1.15958	hypothetical protein DKFZp686I15217 (DKFZp686I15217), mRNA.						Yes	Yes	No	2		Yes
ILMN_1682717	IER3	-1.07596	12.6892	-4.51708	0.000173974	0.00441553	0.614013	immediate early response 3 (IER3), mRNA.						No	Yes	No	1
ILMN_1759008	ZNF689	-1.06706	9.20061	-5.54081	1.48359e-05	0.0006494	3.03623	zinc finger protein 689 (ZNF689), mRNA.						Yes	Yes	Yes	3
ILMN_1657679	VAV3	-1.06183	7.29236	-3.80891	0.000972281	0.0163087	-1.06321	vav 3 guanine nucleotide exchange factor (VAV3), transcript variant 1, mRNA.						No	Yes	No	1
ILMN_1724832	OVOL2	-1.05234	5.9709	-6.87718	6.93321e-07	6.10986e-05	6.061	ovo-like 2 (Drosophila) (OVOL2), mRNA.						No	Yes	No	1
ILMN_1653711	FZD2	-1.05007	8.85583	-6.5701	1.37526e-06	0.000102675	5.38488	frizzled homolog 2 (Drosophila) (FZD2), mRNA.						No	Yes	No	1
ILMN_1677018	HOXA4	-1.04783	5.22336	-4.24136	0.000340245	0.00729289	-0.0420092	homeobox A4 (HOXA4), mRNA.						No	Yes	Yes	2
ILMN_1759232	IRS1	-1.0445	10.1664	-4.98406	5.61312e-05	0.00182828	1.72486	insulin receptor substrate 1 (IRS1), mRNA.						Yes	Yes	Yes	3
ILMN_2389528	MTL5	-1.04	5.90352	-3.59191	0.00164039	0.0240188	-1.56851	metallothionein-like 5, testis-specific (tesmin) (MTL5), transcript variant 2, mRNA.						Yes	Yes	No	2
ILMN_1670723	MSL3	-1.02659	7.50093	-4.91822	6.57953e-05	0.00204482	1.5686	male-specific lethal 3 homolog (Drosophila) (MSL3), transcript variant 4, mRNA.						No	Yes	No	1
ILMN_2138622	DKFZp686I15217	-1.00592	6.28209	-3.74335	0.00113916	0.0183363	-1.21651	hypothetical protein DKFZp686I15217 (DKFZp686I15217), mRNA.						Yes	Yes	No	2		Yes
ILMN_1812968	SOX18	-1.00273	6.32746	-3.50173	0.00203608	0.0282898	-1.77645	SRY (sex determining region Y)-box 18 (SOX18), mRNA.						No	Yes	No	1
ILMN_1751020	PACSIN1	-1.0009	6.60756	-5.13303	3.92248e-05	0.00139675	2.07767	protein kinase C and casein kinase substrate in neurons 1 (PACSIN1), mRNA.						No	Yes	No	1
ILMN_1678531	N4BP3	-0.999018	5.00631	-5.10958	4.14968e-05	0.00145671	2.02222	Nedd4 binding protein 3 (N4BP3), mRNA.						Yes	Yes	Yes	3		Yes	Yes
ILMN_1692398	CNTNAP1	-0.992792	6.47673	-4.67879	0.000117465	0.00322257	0.999158	contactin associated protein 1 (CNTNAP1), mRNA.						No	Yes	No	1
ILMN_3248591	LTBP2	-0.989891	6.51152	-3.73478	0.00116297	0.0185757	-1.23652	latent transforming growth factor beta binding protein 2 (LTBP2), mRNA.						No	Yes	No	1
ILMN_2341487	C11orf49	-0.987948	7.36543	-5.41376	2.00543e-05	0.0008165	2.7389	chromosome 11 open reading frame 49 (C11orf49), transcript variant 2, mRNA.						No	Yes	No	1		Yes	Yes
ILMN_1675083	F8	-0.983878	5.6679	-4.52452	0.000170853	0.00434712	0.631746	coagulation factor VIII, procoagulant component (hemophilia A) (F8), transcript variant 1, mRNA.						No	Yes	No	1
ILMN_2185845	BRSK1	-0.981683	5.65207	-5.5317	1.51596e-05	0.000660954	3.01493	BR serine/threonine kinase 1 (BRSK1), mRNA.						No	Yes	No	1
ILMN_2393046	NHLRC3	-0.977038	7.35038	-4.12806	0.00044823	0.00901425	-0.310846	NHL repeat containing 3 (NHLRC3), transcript variant 2, mRNA.						No	Yes	No	1
ILMN_2080080	MAP7D2	-0.967765	4.88484	-5.52252	1.54926e-05	0.000671944	2.9935	MAP7 domain containing 2 (MAP7D2), mRNA.						No	Yes	No	1
ILMN_1660973	GAD1	-0.95607	8.54838	-3.62378	0.00151946	0.0227247	-1.4947	glutamate decarboxylase 1 (brain, 67kDa) (GAD1), transcript variant GAD25, mRNA.						No	Yes	No	1
ILMN_1721170	GREB1	-0.930827	7.11881	-3.65575	0.001407	0.0214837	-1.42052	growth regulation by estrogen in breast cancer 1 (GREB1), transcript variant a, mRNA.						Yes	Yes	Yes	3			Yes
ILMN_1758924	LRFN2	-0.922964	4.97643	-4.59966	0.000142343	0.00375321	0.810704	leucine rich repeat and fibronectin type III domain containing 2 (LRFN2), mRNA.						Yes	Yes	No	2
ILMN_2296422	SMC2	-0.908747	6.49652	-3.39511	0.00262558	0.0339283	-2.02045	structural maintenance of chromosomes 2 (SMC2), transcript variant 1, mRNA.						No	Yes	No	1		Yes
ILMN_1791188	GREB1	-0.9046	5.29317	-4.40301	0.000229597	0.00539075	0.3424	growth regulation by estrogen in breast cancer 1 (GREB1), transcript variant b, mRNA.						Yes	Yes	Yes	3			Yes
ILMN_2387214	PALM	-0.896014	4.98542	-5.11779	4.06867e-05	0.00143344	2.04163	paralemmin (PALM), transcript variant 1, mRNA.						No	Yes	No	1
ILMN_1657429	SMAGP	-0.886297	5.06109	-3.41625	0.00249676	0.0328124	-1.97224	small cell adhesion glycoprotein (SMAGP), transcript variant 2, mRNA.						Yes	Yes	No	2
ILMN_1657708	MGLL	-0.869544	7.00547	-3.4982	0.00205332	0.0284596	-1.78456	monoglyceride lipase (MGLL), transcript variant 1, mRNA.						No	Yes	No	1
ILMN_1773395	RDH5	-0.868793	5.81031	-3.66446	0.00137778	0.0211038	-1.40027	retinol dehydrogenase 5 (11-cis/9-cis) (RDH5), mRNA.						No	Yes	No	1
ILMN_1752226	P2RY11	-0.860141	8.12452	-3.45719	0.00226464	0.0306594	-1.87864	purinergic receptor P2Y, G-protein coupled, 11 (P2RY11), mRNA.						Yes	Yes	No	2
ILMN_1738589	MGLL	-0.856648	7.74068	-3.63716	0.00147134	0.0222134	-1.46366	monoglyceride lipase (MGLL), transcript variant 1, mRNA.						No	Yes	No	1
ILMN_1756411	SHOX2	-0.853492	5.52505	-3.58831	0.0016546	0.0241423	-1.57682	short stature homeobox 2 (SHOX2), transcript variant SHOX2b, mRNA.						No	Yes	No	1
ILMN_1677885	FMO4	-0.848396	5.26184	-3.893	0.000793198	0.0139431	-0.865867	flavin containing monooxygenase 4 (FMO4), mRNA.						No	Yes	No	1
ILMN_3232573	MSL3	-0.845594	5.33608	-4.20744	0.000369525	0.00776026	-0.122573	male-specific lethal 3 homolog (Drosophila) (MSL3), transcript variant 4, mRNA.						No	Yes	No	1
ILMN_2101034	CAPN12	-0.844324	4.79025	-3.94155	0.000705117	0.0126902	-0.751605	calpain 12 (CAPN12), mRNA.						No	Yes	No	1
ILMN_1813277	SUPT3H	-0.839754	7.4445	-3.30039	0.00328697	0.0397648	-2.23536	suppressor of Ty 3 homolog (S. cerevisiae) (SUPT3H), transcript variant 2, mRNA.						Yes	Yes	Yes	3
ILMN_1708905	LOC374443	-0.826082	6.19594	-3.61853	0.00153876	0.0228836	-1.50686	CLR pseudogene (LOC374443), non-coding RNA. XR_001315						Yes	Yes	Yes	3
ILMN_1799601	UHRF1BP1L	-0.821409	5.86836	-3.30904	0.00322037	0.0391906	-2.21581	UHRF1 binding protein 1-like (UHRF1BP1L), transcript variant 2, mRNA.						No	Yes	Yes	2
ILMN_1771126	RORC	-0.804191	4.96044	-3.39854	0.00260428	0.0337863	-2.01265	RAR-related orphan receptor C (RORC), transcript variant 2, mRNA.						No	Yes	No	1
ILMN_2389347	NR3C1	-0.78412	6.79451	-4.0121	0.000594142	0.0111395	-0.585183	nuclear receptor subfamily 3, group C, member 1 (glucocorticoid receptor) (NR3C1), transcript variant 6, mRNA.						Yes	Yes	Yes	3
ILMN_2242984	FAM98B	-0.776975	5.2226	-3.93921	0.000709116	0.0127314	-0.757097	family with sequence similarity 98, member B (FAM98B), transcript variant 2, mRNA.						No	Yes	No	1
ILMN_2372915	P2RY2	-0.769275	8.84504	-3.40779	0.0025476	0.0333058	-1.99156	purinergic receptor P2Y, G-protein coupled, 2 (P2RY2), transcript variant 2, mRNA.						No	Yes	No	1		Yes	Yes
ILMN_1785324	MTHFD1	-0.760824	8.23742	-3.23907	0.00379884	0.0442905	-2.37344	methylenetetrahydrofolate dehydrogenase (NADP+ dependent) 1, methenyltetrahydrofolate cyclohydrolase, formyltetrahydrofolate synthetase (MTHFD1), mRNA.						No	Yes	No	1
ILMN_1665761	BCL11B	-0.749225	5.42824	-4.43911	0.000210292	0.00508481	0.42835	B-cell CLL/lymphoma 11B (zinc finger protein) (BCL11B), transcript variant 1, mRNA.						No	Yes	No	1
ILMN_1672034	PIM3	-0.743504	4.89448	-4.36587	0.000251313	0.00575818	0.254005	PREDICTED: Homo sapiens pim-3 oncogene (PIM3), mRNA.						Yes	Yes	Yes	3
ILMN_1728517	FNTB	-0.743235	9.52818	-3.69398	0.00128323	0.019978	-1.33161	farnesyltransferase, CAAX box, beta (FNTB), mRNA.						No	Yes	No	1		Yes
ILMN_2079786	NUAK1	-0.728237	9.03912	-3.39134	0.00264923	0.0341277	-2.02904	NUAK family, SNF1-like kinase, 1 (NUAK1), mRNA.						Yes	Yes	Yes	3
ILMN_1680072	ZNF32	-0.723289	6.92649	-3.52904	0.00190727	0.0269411	-1.71362	zinc finger protein 32 (ZNF32), transcript variant 1, mRNA.						No	Yes	No	1
ILMN_2089167	RHOD	-0.701237	10.279	-3.9524	0.000686789	0.0124752	-0.726024	ras homolog gene family, member D (RHOD), mRNA.						No	Yes	No	1
ILMN_1657505	HR	-0.699378	4.82674	-4.72609	0.000104734	0.00294881	1.11176	hairless homolog (mouse) (HR), transcript variant 2, mRNA.						No	Yes	No	1
ILMN_1815885	ZFP112	-0.681907	7.17575	-3.33096	0.00305747	0.0377896	-2.1662	zinc finger protein 112 homolog (mouse) (ZFP112), transcript variant 1, mRNA.						Yes	Yes	No	2
ILMN_1695868	PRICKLE4	-0.676709	13.1702	-3.98387	0.000636292	0.0117952	-0.651817	prickle homolog 4 (Drosophila) (PRICKLE4), mRNA.						No	Yes	No	1
ILMN_1689318	NUAK1	-0.644155	10.2869	-3.52713	0.00191602	0.027015	-1.71802	NUAK family, SNF1-like kinase, 1 (NUAK1), mRNA.						Yes	Yes	Yes	3
ILMN_1803882	VEGFA	-0.637331	7.13266	-1.59516	0.125071	0.0422974	-5.54198	vascular endothelial growth factor A (VEGFA), transcript variant 3, mRNA.						Yes	Yes	No	2
ILMN_1772876	ZNF395	-0.615103	10.8001	-3.4102	0.00253301	0.0331969	-1.98606	zinc finger protein 395 (ZNF395), mRNA.						No	Yes	No	1		Yes	Yes
ILMN_1780283	C20orf201	-0.608143	4.78298	-3.32761	0.00308187	0.0379781	-2.17379	chromosome 20 open reading frame 201 (C20orf201), mRNA.						No	Yes	No	1
ILMN_1664265	EPHA1	-0.599481	6.70808	-3.81833	0.000950373	0.0160063	-1.04113	EPH receptor A1 (EPHA1), mRNA.						No	Yes	No	1
ILMN_2415157	ARID5A	-0.593274	4.87444	-3.3644	0.00282437	0.0357327	-2.09034	AT rich interactive domain 5A (MRF1-like) (ARID5A), mRNA.						No	Yes	No	1
ILMN_1755221	LMAN2L	-0.570023	10.0912	-3.51921	0.00195269	0.0274078	-1.73625	lectin, mannose-binding 2-like (LMAN2L), mRNA.						No	Yes	No	1
ILMN_2349633	TNFRSF18	-0.554466	4.82922	-3.43253	0.00240182	0.0318545	-1.93507	tumor necrosis factor receptor superfamily, member 18 (TNFRSF18), transcript variant 3, mRNA.						No	Yes	No	1
ILMN_1724544	PPP4R1	-0.534646	10.5743	-3.24597	0.00373756	0.0437229	-2.35794	protein phosphatase 4, regulatory subunit 1 (PPP4R1), transcript variant 2, mRNA.						No	Yes	Yes	2
ILMN_1773760	PAICS	-0.492286	12.5022	-3.56098	0.00176672	0.0253436	-1.63996	phosphoribosylaminoimidazole carboxylase, phosphoribosylaminoimidazole succinocarboxamide synthetase (PAICS), transcript variant 2, mRNA.						No	Yes	No	1
