# Supplementary material for: The BET inhibitor JQ1 selectively impairs tumour response to hypoxia and downregulates CA9 and angiogenesis in triple negative breast cancer
Source: Oncogene. 2016 Jun 13;36(1):122–32. doi: 10.1038/onc.2016.184 (PMC5061082; doi:10.1038/onc.2016.184)
Supplement: Supplementary Table 7 [file onc2016184x9.xlsx]

## Sheet: Supplementary Table 7
Use	Target	Host	Concentration	Source / reference
WB	HIF-1α	mouse anti-HIF1α	1:1,000	BD Transduction Laboratories, USA (610959)
WB	HIF-2α	mouse anti-HIF-2α	1:500	Novus Biologicals (NB-100-122)
WB	β-actin	mouse anti-β-actin	1:1,000	Sigma (A3854)
WB	CA9	mouse anti-CA9	1:1,000	M75, gift from J. Pastorek, Institute of Virology, Slovak Republic
IHC			1:100
IHC	CD31	rat anti-CD31	2 μg/mL	Clone ER-MP12, Acris GmBH
IHC	Tie2	rabbit anti-Tie2	1:100	BIOSS bs-1300R, USA
IHC	Ki67	anti-Ki67	1:50	M7240, Dako, Denmark
ChIP	HIF-1β	rabbit anti-HIF-1β	1:50	NB-100-110, Novus Biologicals, USA
ChIP	normal IgG	rabbit anti-IgG	1:25	2729S, Cell Signaling Technology
ChIP	acetyl-H4	rabbit anti-acetyl-Histone H4	1:25	06-866, Millipore
ChIP	acetyl-H3K27	rabbit anti-acetyl-Histone H3K27	1:25	ab4729, ABCAM
ChIP	BRD4	rabbit anti-BRD4	1:25	E2A7X, Cell Signaling Technology
WB	western blot
IHC	immunohistochemistry
ChIP	chromatin immunoprecipitation
